# Supplementary material for: Prevalence and risk of spinal pain among physiotherapists in Poland
Source: PeerJ. 2021 Jul 6;9:e11715. doi: 10.7717/peerj.11715 (PMC8269737; doi:10.7717/peerj.11715)
Supplement: Supplemental Information 1 [file peerj-09-11715-s001.xlsx]

## Sheet: Liczba odpowiedzi 1
Time	1. Birth Year	2. Sex	3. Height [cm]	4. Weight [kg]	5. seniority [years]	6. Discipline of Physiotherapy	7. How many hours a day do you work with a patient?	8. have you experienced any back pain (both in your free time and during your work) during your work?	9. when the first incident of spinal pain occurred	10. number of pain episodes in the past	11. the nature and frequency of pain	11. the nature of the pain KOD	12 Location of pain (several answers can be chosen)	13. Last pain intensity (VAS)	14. frequency of painkillers	15 Need for treatment (other than painkillers)	16 Restriction of physical activity	17 The most common cause of spinal pain (several can be highlighted)	18. actions and body positions that exacerbate pain (several can be marked)	19. during the last 7 days, has he/she performed any activities that require intensive physical effort (causing very fast breathing and very fast heartbeat, e.g. aerobics, fast running, fast cycling). These are activities that last at least	20. the average duration of intensive physical activity is	21. has he or she carried out any activities in the last 7 days that require moderate, medium physical effort (causing breathing a little faster and heartbeat a little faster, e.g. cycling, playing volleyball, very fast walking)? These are activities	22. the average duration of moderate, average physical effort is	1. intensification of the pain	2 Daily activities (washing, dressing, etc.)	3. lifting	4. reading	5. head pain	6. Concentration	7. Work	8. driving	9. Sleeping	10. Recreation	1. intensification of the pain	2 Daily activities (washing, dressing, etc.)	3. walking	4. lifting	5. Sitting	6. Standing	7. Sleeping	8. Sexual life	9. social life	10. traveling	NDI SUMA	ODI SUMA	Age (years)
2020-06-04 22:35:13	1973	Woman	176	65	15	Kinesitherapy	from 6 to 8 h	Yes	2-3 years ago	6-10	Constant (I'm still in pain, all day and often at night of varying intensity)	7	Lumbar-sacral part of the spine - central	6 (strong)	temporary	None - I treat myself - physiotherapy/osteopathy	Difficult to work	Bow of the trunk	Bow of the trunk		30-50 minut	YES- 4 times a week	30-50 minut	1	1	1	4	0	2	1	0	1	1	2	0	0	1	2	1	2	0	0	0	12	8	47
2020-06-04 23:01:11	1982	Woman	172	75	16	Kinesitherapy	from 6 to 8 h	Yes	4-6 years ago	1-5	The pain comes and goes once a day	6	Lumbar-sacral part of the spine - with radiation to both limbs	4 (moderate)	temporary	None - I treat myself - physiotherapy/osteopathy	Partial	Lifting	Lifting	YES - 3 time a week	10-30 minut	YES- 2 times a week	30-50 minut	2	1	1	1	1	1	1	1	1	1	1	1	2	1	2	1	1	0	0	0	11	9	38
2020-06-05 20:00:48	1983	Woman	160	52	13	Kinesitherapy	below 6 h	Yes	10 i więcej lat temu	1-5	The pain appeared and subsided several times in my professional life	2	Lumbar-sacral part of the spine - central	4 (moderate)	No painkillers	None - I treat myself - physiotherapy/osteopathy	None	Bow of the trunk	Standing	YES - 1 time a week	10-30 minut	YES- 5 times a week	10-30 minut	1	0	0	2	2	2	2	0	0	0	1	0	0	0	2	1	1	0	0	0	9	5	37
2020-06-05 22:59:09	1986	Woman	166	56	10	Kinesitherapy	below 6 h	Yes	2-3 years ago	1-5	The pain appeared and subsided several times in my professional life	2	Lumbar-sacral part of the spine - central, Lumbar-sacral part of the spine - with radiation to one limb	4 (moderate)	No painkillers	None - I treat myself - physiotherapy/osteopathy	Partial	Lifting, Thorax twist	Lifting, Bow of the trunk	YES - 3 time a week	30-50 minut	YES- 2 times a week	10-30 minut											0	0	0	1	1	1	1	0	0	1		5	34
2020-06-05 23:03:27	1985	Woman	170	59	11	Kinesitherapy	above 8 h	Yes	4-6 years ago	above 11	The pain appears and disappears once a month	4	Lumbar-sacral part of the spine - central, Lumbar-sacral part of the spine - with radiation to one limb	6 (strong)	temporary	None - I treat myself - physiotherapy/osteopathy	Difficult to work	Lifting, Thorax twist, Bow of the trunk	Lifting, Bow of the trunk, Sitting	YES - 1 time a week	10-30 minut	YES- 2 times a week	10-30 minut											1	1	0	1	2	0	1	1	0	1		8	35
2020-06-07 20:23:52	1982	Woman	167	60	15	Kinesitherapy	below 6 h	Yes	4-6 years ago	1-5	The pain appeared and subsided several times in my professional life	2	Cervical part of the spine - central, thoracic part of the spine - central	4 (moderate)	No painkillers	None - I treat myself - physiotherapy/osteopathy	Partial	Thorax twist, Bow of the trunk	Bow of the trunk, Thorax twist	NO	nie dotyczy	YES- 2 times a week	30-50 minut	0	0	0	1	1	0	0	0	0	1											3		38
2020-06-07 20:25:49	1984	Woman	160	58	10	Massage	below 6 h	Yes	2-3 years ago	1-5	Constant (I'm still in pain, all day and often at night of varying intensity)	7	Thoracic part of the spine - centrally, Thoracic part of the spine - with radiation, Lumbar-sacral part of the spine - central	4 (moderate)	No painkillers	I'm taking advantage of NFZ rehabilitation treatment	None	Lifting, Thorax twist, Bow of the trunk	Standing, Lifting, Bow of the trunk, Sitting	YES - 3 time a week	30-50 minut	NO	nie dotyczy											1	0	0	0	2	1	1	0	0	1		6	36
2020-06-07 20:27:37	1985	Woman	170	60	11	Massage	above 8 h	Yes	2-3 years ago	6-10	The pain appears and disappears once a month	4	Cervical part of the spine - central, Cervical part of the spine - with radiation to both limbs, Thoracic part of the spine - centrally, Lumbar-sacral part of the spine - with radiation to one limb	7 (strong/very strong)	No painkillers	I'm privately receiving treatment from another physiotherapist/osteopath	Difficult to work	Bow of the trunk	Standing, Bow of the trunk, Thorax twist	YES - 2 time a week	50 minut i więcej	YES- 1 times a week	50 minut i więcej	0	0	0	3	2	0	2	0	0	1	0	0	0	1	2	1	0	0	0	0	8	4	35
2020-06-07 20:33:40	1990	Woman	170	60	4	Kinesitherapy	above 8 h	Yes	1 year ago	1-5	The pain comes and goes once a week	5	Cervical part of the spine - central, Lumbar-sacral part of the spine - central	5 (moderate/strong)	temporary	None - I'm not healing	None	Bow of the trunk	Standing	NO	nie dotyczy	NO	nie dotyczy	0	0	0	1	1	1	0	0	0	0	0	0	0	0	1	1	0	0	0	0	3	2	30
2020-06-07 20:33:54	1982	Woman	179	58	16	Kinesitherapy	from 6 to 8 h	Yes	7-9 years ago	1-5	The pain appeared and subsided several times in my professional life	2	Cervical part of the spine - central, thoracic part of the spine - central, Lumbar-sacral part of the spine - central	6 (strong)	temporary	I'm privately receiving treatment from another physiotherapist/osteopath	Partial	Lifting, Thorax twist, Bow of the trunk	Standing, Lifting, Bow of the trunk	NO	nie dotyczy	YES- 5 times a week	10-30 minut	2	0	0	1	1	1	0	1	0	0	1	0	1	1	0	1	1	0	0	0	6	5	38
2020-06-07 20:44:42	1983	Woman	168	65	13	Kinesitherapy	below 6 h	Yes	7-9 years ago	1-5	The pain appeared and subsided several times in my professional life	2	Lumbar-sacral part of the spine - central	5 (moderate/strong)	No painkillers	None - I'm not healing	None	Lifting	Lifting	YES - 1 time a week	10-30 minut	YES- 3 times a week	30-50 minut	0	0	0	0	0	0	2	0	0	0	0	0	0	0	0	1	0	0	0	0	2	1	37
2020-06-07 20:51:49	1987	Woman	164	66	9	Kinesitherapy	above 8 h	Yes	2-3 years ago	6-10	The pain appears and disappears once a month	4	Lumbar-sacral part of the spine - with radiation to one limb	5 (moderate/strong)	temporary	I'm privately receiving treatment from another physiotherapist/osteopath	Partial	Lifting	Lifting, Pulling the weight	YES - 5 time a week	30-50 minut	YES- 3 times a week	50 minut i więcej											1	0	0	1	2	0	1	0	0	1		6	33
2020-06-07 20:55:19	1985	Woman	168	64	1	Massage	from 6 to 8 h	Yes	4-6 years ago	1-5	The pain appears and disappears once a month	4	Lumbar-sacral part of the spine - with radiation to one limb	4 (moderate)	temporary	None - I'm not healing	None	Lifting, Thorax prolapse, Push of the weight, Pulling the weight	Sitting, Thorax prolapse, Pulling the weight	YES - 4 time a week	30-50 minut	YES- 4 times a week	30-50 minut											1	0	0	1	1	1	1	0	0	0		5	35
2020-06-07 21:45:47	1986	Woman	170	98	10	Kinesitherapy	above 8 h	Yes	7-9 years ago	1-5	The pain appeared and subsided several times in my professional life	2	Cervical part of the spine - central, thoracic part of the spine - central, Lumbar-sacral part of the spine - with radiation to one limb	4 (moderate)	temporary	None - I treat myself - physiotherapy/osteopathy	None	Lifting	Standing, Sitting	YES - 2 time a week	10-30 minut	YES- 3 times a week	30-50 minut	0	0	0	1	2	0	0	1	0	0	0	0	0	0	0	0	1	0	0	0	4	1	34
2020-06-07 21:49:30	1996	Woman	174	64	1.5	Kinesitherapy	above 8 h	Yes	1 year ago	1-5	The pain appeared and subsided several times in my professional life	2	Thoracic part of the spine - with radiation	4 (moderate)	No painkillers	I'm privately receiving treatment from another physiotherapist/osteopath	Partial	Thorax prolapse, Pulling the weight	Lifting, Thorax prolapse	YES - 3 time a week	10-30 minut	YES- 3 times a week	10-30 minut	2	0	1	1	3	0	2	0	0	0	0	0	0	1	2	1	0	0	0	0	9	4	24
2020-06-07 21:50:46	1995	Woman	164	62	1	Kinesitherapy	from 6 to 8 h	Yes	2-3 years ago	1-5	The pain appeared and subsided several times in my professional life	2	Lumbar-sacral part of the spine - central	3 (mild/moderate)	No painkillers	None - I'm not healing	None	Thorax twist, Pulling the weight	Lifting, Pulling the weight	YES - 5 time a week	10-30 minut	YES- 3 times a week	30-50 minut	0	0	0	0	0	0	0	0	0	0	0	0	0	0	0	1	0	0	0	0	0	1	25
2020-06-07 21:55:26	1981	Woman	162	57	16	Physiotherapy	from 6 to 8 h	Yes	4-6 years ago	above 11	The pain appeared and subsided several times in my professional life	2	Cervical part of the spine - with radiation to one limb, Thoracic part of the spine - centrally, Thoracic part of the spine - with radiation	7 (strong/very strong)	temporary	None - I treat myself - physiotherapy/osteopathy	Difficult to work	Thorax twist, Bow of the trunk, Thorax prolapse	Standing, Thorax twist, Thorax prolapse	YES - 1 time a week	10-30 minut	YES- 1 times a week	10-30 minut	0	0	1	0	5	2	2	0	2	0	1	0	0	1	1	1	1	0	0	1	12	6	39
2020-06-07 22:08:12	1997	Woman	176	63	1	Physiotherapy	from 6 to 8 h	Yes	1 year ago	1-5	The pain appears and disappears once a month	4	Thoracic part of the spine - with radiation	8 (very strong)	No painkillers	None - I treat myself - physiotherapy/osteopathy	Partial	Lifting, Thorax twist, Bow of the trunk, Thorax prolapse, Pulling the weight	Standing, Lifting, Bow of the trunk, Sitting, Thorax twist, Thorax prolapse, Pulling the weight	YES - 2 time a week	30-50 minut	YES- 2 times a week	30-50 minut	0	0	0	0	4	2	1	1	2	1	0	1	1	1	1	1	1	0	0	0	11	6	23
2020-06-07 22:47:49	1997	Woman	175	60	1	Kinesitherapy	from 6 to 8 h	Yes	4-6 years ago	above 11	The pain came and went only once in my professional life	1	Thoracic part of the spine - centrally, Lumbar-sacral part of the spine - central	4 (moderate)	No painkillers	I'm privately receiving treatment from another physiotherapist/osteopath	None	Elusive	Standing	YES - 5 time a week	30-50 minut	YES- 7 times a week	30-50 minut	0	0	0	0	2	0	0	0	0	0	0	0	0	0	0	0	0	0	0	0	2	0	23
2020-06-07 23:38:43	1986	Woman	167	53	10	Kinesitherapy	above 8 h	Yes	2-3 years ago	1-5	The pain comes and goes once a week	5	Thoracic part of the spine - centrally, Lumbar-sacral part of the spine - with radiation to one limb	5 (moderate/strong)	temporary	None - I treat myself - physiotherapy/osteopathy	None	Lifting	Standing, Lifting, Sitting	YES - 1 time a week	10-30 minut	YES- 3 times a week	10-30 minut	1	1	1	1	2	2	0	1	0	1	1	0	0	1	1	2	0	0	1	1	10	7	34
2020-06-07 23:48:25	1986	Woman	168	58	10	Kinesitherapy	from 6 to 8 h	Yes	4-6 years ago	1-5	The pain appeared and subsided several times in my professional life	2	Cervical part of the spine - central, thoracic part of the spine - central	4 (moderate)	temporary	I'm privately receiving treatment from another physiotherapist/osteopath	Partial	Lifting	Bow of the trunk	YES - 2 time a week	10-30 minut	YES- 2 times a week	10-30 minut	0	0	0	1	0	0	2	0	0	1	0	0	0	0	0	0	0	0	0	0	4	0	34
2020-06-08 09:10:01	1991	Woman	159	59	5	Massage	below 6 h	Yes	2-3 years ago	above 11	The pain comes and goes once a week	5	Cervical part of the spine - central, Thoracic part of the spine - with radiation, Lumbar-sacral part of the spine - central, Lumbar-sacral part of the spine - with radiation to one limb	5 (moderate/strong)	temporary	None - I treat myself - physiotherapy/osteopathy	Partial	Lifting, Thorax twist, Elusive	Standing, Lifting, Bow of the trunk, Sitting, Thorax twist	YES - 3 time a week	30-50 minut	YES- 3 times a week	10-30 minut	1	0	0	1	3	1	0	0	3	0	1	0	0	0	1	1	1	1	1	1	9	7	29
2020-06-08 09:32:51	1988	Woman	164	60	3	Kinesitherapy	below 6 h	Yes	10 i więcej lat temu	above 11	The pain comes and goes once a week	5	Thoracic part of the spine - centrally, Lumbar-sacral part of the spine - central	5 (moderate/strong)	No painkillers	None - I treat myself - physiotherapy/osteopathy	None	Elusive	Standing, Lifting, Sitting	NO	nie dotyczy	NO	nie dotyczy	2	0	1	3	4	2	0	0	1	0	1	0	0	0	1	1	1	0	0	0	13	4	32
2020-06-08 09:53:37	1986	Woman	171	68	8	Massage	above 8 h	Yes	2-3 years ago	1-5	The pain appears and disappears once a month	4	Thoracic part of the spine - with radiation	4 (moderate)	temporary	I'm privately receiving treatment from another physiotherapist/osteopath	None	Bow of the trunk	Lifting	YES - 2 time a week	10-30 minut	YES- 1 times a week	10-30 minut	0	0	0	1	1	0	0	1	0	0	0	0	0	1	1	0	0	0	0	0	3	2	34
2020-06-08 10:00:05	1995	Woman	163	67	1	Massage	from 6 to 8 h	No				0								YES - 4 time a week	30-50 minut	TAK- 6 razy w tygodniu	10-30 minut	0	0	0	0	1	0	0	0	0	0	0	1	0	0	0	1	0	0	0	0	1	2	25
2020-06-08 10:10:30	1988	Woman	164	68	9	Kinesitherapy	from 6 to 8 h	Yes	4-6 years ago	1-5	Ból pojawia się i ustępuje raz w roku	3	Lumbar-sacral part of the spine - central	5 (moderate/strong)	No painkillers	I'm privately receiving treatment from another physiotherapist/osteopath	None	Elusive	Bow of the trunk	YES - 3 time a week	30-50 minut	YES- 1 times a week	10-30 minut											0	0	0	0	0	0	0	0	0	0		0	32
2020-06-08 10:53:49	1997	Woman	171	60	1	Massage	below 6 h	Yes	1 year ago	0	The pain comes and goes once a week	5	Cervical part of the spine - with radiation to one limb, Lumbar-sacral part of the spine - with radiation to one limb	3 (mild/moderate)	No painkillers	I'm privately receiving treatment from another physiotherapist/osteopath	None	Pulling the weight	Pulling the weight	YES - 3 time a week	10-30 minut	TAK- 6 razy w tygodniu	30-50 minut	0	0	1	0	3	0	0	0	1	0	0	0	0	0	0	0	0	0	0	0	5	0	23
2020-06-08 10:58:04	1989	Woman	165	75	4	Massage	below 6 h	Yes	2-3 years ago	1-5	Ból pojawia się i ustępuje raz w roku	3	Lumbar-sacral part of the spine - central, Lumbar-sacral part of the spine - with radiation to one limb	4 (moderate)	temporary	None - I treat myself - physiotherapy/osteopathy	None	Lifting	Lifting	YES - 2 time a week	30-50 minut	YES- 2 times a week	30-50 minut	0	0	0	0	2	0	2	0	1	0	0	0	0	0	0	0	0	0	0	0	5	0	31
2020-06-08 12:19:18	1986	Woman	175	75	15	Massage	from 6 to 8 h	Yes	7-9 years ago	above 11	Constant (I'm still in pain, all day and often at night of varying intensity)	7	Cervical part of the spine - central, thoracic part of the spine - central, Lumbar-sacral part of the spine - central	4 (moderate)	No painkillers	I'm privately receiving treatment from another physiotherapist/osteopath	Partial	Lifting, Bow of the trunk, Pulling the weight	Standing, Bow of the trunk	YES - 1 time a week	nie dotyczy	NO	nie dotyczy											1	0	0	1	2	2	0	0	0	2		8	34
2020-06-08 18:49:45	1981	Woman	164	63	16	Physiotherapy	from 6 to 8 h	Yes	2-3 years ago	6-10	The pain appeared and subsided several times in my professional life	2	Cervical part of the spine - central, Lumbar-sacral part of the spine - with radiation to both limbs	4 (moderate)	temporary	None - I treat myself - physiotherapy/osteopathy	Partial	Lifting	Pulling the weight	YES - 1 time a week	10-30 minut	YES- 1 times a week	10-30 minut	3	0	1	2	1	0	2	0	1	2	1	1	0	1	1	1	1	1	0	1	12	8	39
2020-06-08 21:38:19	1981	Woman	171	70	15	Kinesitherapy	from 6 to 8 h	Yes	2-3 years ago	0	The pain appeared and subsided several times in my professional life	2	Thoracic part of the spine - centrally	4 (moderate)	No painkillers	I'm privately receiving treatment from another physiotherapist/osteopath	Partial	Lifting	Pulling the weight	NO	10-30 minut	YES- 3 times a week	10-30 minut	1	0	0	0	2	0	2	0	0	0	1	0	0	0	0	0	1	0	0	0	5	2	39
2020-06-08 22:37:32	1995	Woman	165	61	3	Massage	from 6 to 8 h	Yes	2-3 years ago	1-5	The pain appears and disappears once a month	4	Thoracic part of the spine - with radiation, Lumbar-sacral part of the spine - central	7 (strong/very strong)	temporary	I'm privately receiving treatment from another physiotherapist/osteopath	Partial	Bow of the trunk	Lifting, Bow of the trunk, Thorax twist, Thorax prolapse	YES - 5 time a week	30-50 minut	YES- 3 times a week	30-50 minut											0	0	0	1	2	1	1	0	0	1		6	25
2020-06-08 23:21:57	1986	Woman	174	60	10	Kinesitherapy	from 6 to 8 h	Yes	4-6 years ago	1-5	Ból pojawia się i ustępuje raz w roku	3	Cervical part of the spine - central, Lumbar-sacral part of the spine - central	2 (mild)	temporary	None - I'm not healing	None	Lifting, Thorax twist, Bow of the trunk, Thorax prolapse, Push of the weight, Pulling the weight	Lifting, Bow of the trunk, Sitting, Thorax twist, Thorax prolapse, Pulling the weight	NO	nie dotyczy	YES- 7 times a week	50 minut i więcej	0	0	0	0	0	0	0	0	0	0	0	0	0	0	0	0	0	0	0	0	0	0	34
2020-06-09 09:05:34	1991	Woman	164	56	2	Kinesitherapy	above 8 h	Yes	1 year ago	1-5	The pain comes and goes once a day	6	Thoracic part of the spine - centrally	5 (moderate/strong)	temporary	I'm privately receiving treatment from another physiotherapist/osteopath	None	Thorax twist	Standing	YES - 4 time a week	50 minut i więcej	YES- 4 times a week	50 minut i więcej	1	0	0	0	1	1	0	0	0	0	0	0	0	0	0	1	1	0	1	0	3	3	29
2020-06-09 14:34:27	1987	Woman	162	59	11	Kinesitherapy	above 8 h	Yes	2-3 years ago	above 11	The pain comes and goes once a day	6	Thoracic part of the spine - centrally	10 (strongest imaginable pain)	temporary	I'm privately receiving treatment from another physiotherapist/osteopath	Uniemożliwiające samodzielne funkcjonowanie	Lifting, Push of the weight, Pulling the weight	Lifting, Pulling the weight	YES - 1 time a week	10-30 minut	YES- 1 times a week	10-30 minut	0	0	4	0	0	1	2	0	0	0	0	0	0	4	1	0	1	0	0	0	7	6	33
2020-06-09 15:27:17	1974	Woman	157	55	21	Kinesitherapy	below 6 h	Yes	2-3 years ago	0	Constant (I'm still in pain, all day and often at night of varying intensity)	7	Lumbar-sacral part of the spine - central	2 (mild)	No painkillers	I'm privately receiving treatment from another physiotherapist/osteopath	None	Lifting	Bow of the trunk, Sitting	NO	nie dotyczy	YES- 2 times a week	30-50 minut											1	0	0	0	0	0	1	0	0	0		2	46
2020-06-09 15:48:46	1985	Woman	160	65	10	Kinesitherapy	above 8 h	No				0								YES - 3 time a week	50 minut i więcej	YES- 7 times a week	50 minut i więcej	0	0	0	0	0	1	0	0	0	0	0	0		0	0	0	0	0	0	0	1	0	35
2020-06-09 18:31:53	1982	Woman	170	54	17	Kinesitherapy	from 6 to 8 h	No				0								TAK - 7 razy w tygodniu	50 minut i więcej	YES- 7 times a week	50 minut i więcej											0	0	0	0	0	0	0	0	0	0		0	38
2020-06-09 21:19:04	1968	Woman	160	65	32	Kinesitherapy	from 6 to 8 h	Yes	7-9 years ago	6-10	Constant (I'm still in pain, all day and often at night of varying intensity)	7	Lumbar-sacral part of the spine - with radiation to one limb	10 (strongest imaginable pain)	temporary	I'm privately receiving treatment from another physiotherapist/osteopath	None	Lifting	Lifting, Sitting	YES - 2 time a week	30-50 minut	YES- 1 times a week	50 minut i więcej											2	1	0	3	2	2	1	1	2	2		16	52
2020-06-09 21:38:42	1986	Woman	172	72	5	Kinesitherapy	from 6 to 8 h	Yes	2-3 years ago	1-5	The pain comes and goes once a week	5	Thoracic part of the spine - centrally, Lumbar-sacral part of the spine - central	5 (moderate/strong)	temporary	I'm privately receiving treatment from another physiotherapist/osteopath	Partial	Lifting, Pulling the weight	Standing, Lifting	NO	nie dotyczy	NO	nie dotyczy											0	0	0	2	0	3	0	0	0	1		6	34
2020-06-09 21:45:52	1977	Woman	174	69	18	Kinesitherapy	from 6 to 8 h	Yes	10 i więcej lat temu	above 11	The pain appears and disappears once a month	4	Cervical part of the spine - with radiation to one limb, Lumbar-sacral part of the spine - central	5 (moderate/strong)	No painkillers	None - I'm not healing	None	Thorax prolapse	Thorax prolapse	TAK - 7 razy w tygodniu	30-50 minut	YES- 4 times a week	10-30 minut	0	0	1	3	2	1	2	2	1	1	0	1	0	1	2	1	1	1	0	2	13	9	43
2020-06-09 21:50:08	1980	Woman	185	85	15	Kinesitherapy	from 6 to 8 h	Yes	4-6 years ago	1-5	The pain comes and goes once a week	5	Cervical part of the spine - central, Cervical part of the spine - with radiation to one limb, Thoracic part of the spine - centrally	5 (moderate/strong)	temporary	None - I treat myself - physiotherapy/osteopathy	Partial	Lifting, Bow of the trunk	Standing, Lifting, Bow of the trunk, Pulling the weight	YES - 5 time a week	10-30 minut	YES- 5 times a week	10-30 minut	2	1	1	3	4	2	1	2	1	2											19		40
2020-06-09 22:00:16	1984	Woman	165	85	14	Kinesitherapy	below 6 h	Yes	1 year ago	1-5	The pain appeared and subsided several times in my professional life	2	Cervical part of the spine - with radiation to one limb, Thoracic part of the spine - centrally, Lumbar-sacral part of the spine - central	2 (mild)	temporary	None - I treat myself - physiotherapy/osteopathy	None	Lifting	Standing, Lifting	NO	nie dotyczy	YES- 1 times a week	30-50 minut	0	0	0	1	0	1	0	1	0	0	1	0	0	0	2	1	0	0	0	0	3	4	36
2020-06-09 23:14:42	1985	Woman	167	58	13	Kinesitherapy	above 8 h	Yes	10 i więcej lat temu	1-5	The pain appeared and subsided several times in my professional life	2	Cervical part of the spine - central, Cervical part of the spine - with radiation to one limb, Thoracic part of the spine - centrally, Thoracic part of the spine - with radiation, Lumbar-sacral part of the spine - central, Część lędźwiow	4 (moderate)	No painkillers	None - I treat myself - physiotherapy/osteopathy	Difficult to work	Lifting, Thorax twist, Bow of the trunk, Thorax prolapse	Standing, Lifting, Bow of the trunk, Thorax prolapse	YES - 4 time a week	50 minut i więcej	TAK- 6 razy w tygodniu	10-30 minut	2	0	0	1	1	1	2		1	0	1	0	0	0	0	1	0		0	1	8	3	35
2020-06-10 06:20:56	1982	Woman	164	70	18	Massage	from 6 to 8 h	Yes	4-6 years ago	1-5	The pain appeared and subsided several times in my professional life	2	Cervical part of the spine - central, Lumbar-sacral part of the spine - central	5 (moderate/strong)	No painkillers	None - I treat myself - physiotherapy/osteopathy	None	Lifting	Sitting	NO	10-30 minut	YES- 3 times a week	10-30 minut	1	0	0	1	1	0	0	0	0	0	1	0	0	0	0	0	0	0	0	0	3	1	38
2020-06-10 09:05:00	1987	Woman	168	80	5	Kinesitherapy	below 6 h	Yes	2-3 years ago	0	The pain comes and goes once a week	5	Cervical part of the spine - central, thoracic part of the spine - central	4 (moderate)	No painkillers	None - I treat myself - physiotherapy/osteopathy	None	Pulling the weight	Standing	NO	nie dotyczy	NO	nie dotyczy	1	1	1	1	3	2	2	0	0	1	1	0	0	1	0	1	0	0	0	0	12	3	33
2020-06-10 09:20:02	1971	Woman	171	80	20	Kinesitherapy	above 8 h	Yes	10 i więcej lat temu	above 11	Constant (I'm still in pain, all day and often at night of varying intensity)	7	Cervical part of the spine - with radiation to both limbs, Thoracic part of the spine - centrally	5 (moderate/strong)	temporary	None - I treat myself - physiotherapy/osteopathy	None	Elusive	Standing, Sitting	YES - 2 time a week	30-50 minut	YES- 5 times a week	10-30 minut	1	0	0	0	0	2	0	0	1	0	1	0	0	1	2	3	2	0	0	2	4	11	49
2020-06-10 14:20:38	1990	Woman	167	60	8	Kinesitherapy	from 6 to 8 h	Yes	10 i więcej lat temu	above 11	The pain appears and disappears once a month	4	Cervical part of the spine - central, Lumbar-sacral part of the spine - central	4 (moderate)	No painkillers	I'm privately receiving treatment from another physiotherapist/osteopath	None	Lifting, Thorax prolapse	Standing, Sitting	NO	30-50 minut	NO	30-50 minut	2	0	0	1	3	2	0	0	0	0	0	0	0	0	1	1	0	0	0	0	8	2	30
2020-06-11 14:05:35	1983	Woman	160	53	13	Kinesitherapy	below 6 h	Yes	10 i więcej lat temu	1-5	The pain appears and disappears once a month	4	Cervical part of the spine - central, Lumbar-sacral part of the spine - central	5 (moderate/strong)	temporary	None - I treat myself - physiotherapy/osteopathy	Partial	Lifting	Standing	YES - 1 time a week	10-30 minut	YES- 4 times a week	10-30 minut	1	1	0	2	2	1	2	0	0	1	1	0	0	1	1	2	1	0	0	0	10	6	37
2020-06-12 09:33:05	1989	Woman	160	58	8	Kinesitherapy	above 8 h	Yes	2-3 years ago	1-5	The pain appeared and subsided several times in my professional life	2	Lumbar-sacral part of the spine - central	3 (mild/moderate)	No painkillers	None - I'm not healing	None	Elusive	Sitting	YES - 3 time a week	50 minut i więcej	YES- 5 times a week	30-50 minut	0	0	0	0	2	0	0	0	0	0	0	0	0	0	0	0	0	0	0	0	2	0	31
2020-06-12 10:13:58	1981	Woman	164	65	15	Kinesitherapy	from 6 to 8 h	Yes	2-3 years ago	1-5	The pain comes and goes once a day	6	Lumbar-sacral part of the spine - central	7 (strong/very strong)	temporary	None - I treat myself - physiotherapy/osteopathy	Partial	Lifting	Standing, Lifting	NO	nie dotyczy	YES- 3 times a week	50 minut i więcej											0	0	0	1	0	0	1	1	0	0		3	39
2020-06-13 22:55:34	1987	Woman	173	80	12	Kinesitherapy	from 6 to 8 h	Yes	4-6 years ago	6-10	The pain appears and disappears once a month	4	Cervical part of the spine - central	4 (moderate)	temporary	I'm privately receiving treatment from another physiotherapist/osteopath	Partial	Bow of the trunk	Standing	YES - 2 time a week	10-30 minut	YES- 2 times a week	10-30 minut	2	0	1	2	2	0	0	1	0	1	1	0	1	2	2	2	0	0	1	1	9	10	33
2020-06-14 10:53:45	1977	Woman	163	60	20	Kinesitherapy	above 8 h	Yes	10 i więcej lat temu	above 11	The pain appears and disappears once a month	4	Cervical part of the spine - central, thoracic part of the spine - central	6 (strong)	temporary	I'm privately receiving treatment from another physiotherapist/osteopath	Difficult to work	Thorax twist, Elusive	Lifting, Thorax twist, Pulling the weight	NO	nie dotyczy	NO	nie dotyczy	1	0	0	1	4	2	0	0	0	1	0	0	0	0	1	0	1	0	0	0	9	2	43
2020-06-15 09:58:59	1982	Woman	167	70	17	Kinesitherapy	from 6 to 8 h	Yes	1 year ago	1-5	The pain appears and disappears once a month	4	Lumbar-sacral part of the spine - with radiation to one limb	3 (mild/moderate)	temporary	None - I'm not healing	None	Lifting, Thorax twist, Bow of the trunk	Lifting, Bow of the trunk, Pulling the weight	NO	nie dotyczy	YES- 1 times a week	50 minut i więcej	0	0	0	1	0	0	0	0	0	0	0	0	0	1	0	1	0	0	0	0	1	2	38
2020-06-15 12:58:03	1993	Woman	162	65	3	Massage	above 8 h	Yes	1 year ago	0	The pain comes and goes once a day	6	Thoracic part of the spine - with radiation	4 (moderate)	temporary	None - I treat myself - physiotherapy/osteopathy	Partial	Thorax twist	Sitting, Thorax twist	YES - 2 time a week	30-50 minut	YES- 1 times a week	10-30 minut	1	1	1	0	3	1	2	0	1	0	1	1	0	1	2	1	1	0	0	0	10	7	27
2020-06-15 16:24:09	1965	Woman	173	65	20	Massage	above 8 h	Yes	10 i więcej lat temu	6-10	The pain appeared and subsided several times in my professional life	2	Cervical part of the spine - with radiation to both limbs, Lumbar-sacral part of the spine - central	7 (strong/very strong)	temporary	I'm privately receiving treatment from another physiotherapist/osteopath	Partial	Elusive	Bow of the trunk	NO	nie dotyczy	YES- 3 times a week	50 minut i więcej	0	1	3	2	3	0	2	2	3	2	2	1	0	2	2	1	2	0	0	1	18	11	55
2020-06-17 16:38:22	1994	Woman	177	65	1	Kinesitherapy	below 6 h	No		1-5		0								YES - 2 time a week	10-30 minut	YES- 4 times a week	50 minut i więcej																							26
2020-06-17 19:55:18	1988	Woman	159	43	7	Massage	below 6 h	No				0								YES - 1 time a week	50 minut i więcej	YES- 1 times a week	10-30 minut	0	0	0	1	3	2	2	1	0	0	0	0	0	0	1	1	0	0	0	0	9	2	32
2020-06-17 22:15:13	1996	Woman	163	68	1	Massage	below 6 h	Yes	1 year ago	1-5	The pain appears and disappears once a month	4	Cervical part of the spine - central, Lumbar-sacral part of the spine - central	4 (moderate)	No painkillers	None - I'm not healing	None	Elusive	Pulling the weight	NO	nie dotyczy	YES- 2 times a week	10-30 minut	0	0	0	0	1	1	0	0	0	0	1	0	0	0	0	0	0	0	0	0	2	1	24
2020-06-19 14:02:20	1960	Woman	160	60	40	Physiotherapy	from 6 to 8 h	Yes	4-6 years ago	1-5	The pain appeared and subsided several times in my professional life	2	Lumbar-sacral part of the spine - with radiation to one limb	7 (strong/very strong)	temporary	None - I treat myself - physiotherapy/osteopathy	Partial	Bow of the trunk	Lifting	YES - 2 time a week	10-30 minut	YES- 3 times a week	10-30 minut											3	2	1	2	2	1	1	1	1	2		16	60
2020-06-19 14:06:36	1964	Woman	164	63	30	Kinesitherapy	from 6 to 8 h	Yes	4-6 years ago	6-10	Constant (I'm still in pain, all day and often at night of varying intensity)	7	Cervical part of the spine - with radiation to one limb, Thoracic part of the spine - centrally, Lumbar-sacral part of the spine - with radiation to one limb	7 (strong/very strong)	temporary	I'm taking advantage of NFZ rehabilitation treatment	Difficult to work	Lifting, Pulling the weight	Lifting, Sitting, Pulling the weight	NO	nie dotyczy	YES- 5 times a week	50 minut i więcej	4	2	2	1	2	1	2	1	4	2	4	1	1	2	1	1	1	1	1	1	21	14	56
2020-06-19 14:09:16	1985	Woman	165	57	10	Physiotherapy	from 6 to 8 h	No				0								YES - 3 time a week	50 minut i więcej	YES- 3 times a week	50 minut i więcej	0	0	0	0	1	1	0	0	0	0	0	0	0	0	0	0	0	0	0	0	2	0	35
2020-06-19 14:19:03	1957	Woman	163	63	40	Kinesitherapy	from 6 to 8 h	Yes	10 i więcej lat temu	above 11	Ból pojawia się i ustępuje raz w roku	3	Lumbar-sacral part of the spine - with radiation to one limb	4 (moderate)	temporary	None - I treat myself - physiotherapy/osteopathy	None	Elusive	Lifting, Sitting, Pulling the weight	TAK - 7 razy w tygodniu	10-30 minut	YES- 7 times a week	30-50 minut											0	0	0	0	0	0	1	0	0	0		1	63
2020-06-19 14:21:51	1986	Woman	171	67	8	Physiotherapy	from 6 to 8 h	Yes	2-3 years ago	1-5	The pain appeared and subsided several times in my professional life	2	Cervical part of the spine - with radiation to one limb, Lumbar-sacral part of the spine - central	4 (moderate)	No painkillers	None - I'm not healing	None	Lifting, Pulling the weight	Standing, Lifting, Pulling the weight	YES - 2 time a week	10-30 minut	YES- 5 times a week	10-30 minut	0	0	0	0	2	0	0	0	0	0	0	0	0	0	0	0	0	0	0	0	2	0	34
2020-06-19 14:25:08	1978	Woman	175	67	10	Kinesitherapy	from 6 to 8 h	Yes	2-3 years ago	1-5	The pain appeared and subsided several times in my professional life	2	Cervical part of the spine - central, thoracic part of the spine - central	4 (moderate)	temporary	None - I treat myself - physiotherapy/osteopathy	None	Lifting, Thorax prolapse, Push of the weight	Standing, Thorax prolapse, Pulling the weight	YES - 1 time a week	10-30 minut	YES- 1 times a week	10-30 minut	1	0	1	0	1	1	1	1	1	1	1	0	0	1	2	1	1	0	0	2	8	8	42
2020-06-19 14:28:22	1966	Woman	170	70	33	Physiotherapy	below 6 h	Yes	10 i więcej lat temu	6-10	The pain appears and disappears once a month	4	Cervical part of the spine - central, Lumbar-sacral part of the spine - with radiation to one limb	6 (strong)	temporary	None - I treat myself - physiotherapy/osteopathy	Partial	Pulling the weight	Lifting, Bow of the trunk, Pulling the weight	YES - 1 time a week	10-30 minut	YES- 1 times a week	10-30 minut	1	0	2	1	3	1	2	1	3	2	1	1	1	2	2	1	1	1	1	1	16	12	54
2020-06-19 19:47:11	1989	Woman	176	71	6	Kinesitherapy	from 6 to 8 h	Yes	4-6 years ago	1-5	The pain comes and goes once a week	5	Lumbar-sacral part of the spine - central	4 (moderate)	temporary	None - I treat myself - physiotherapy/osteopathy	Partial	Elusive	Bow of the trunk	NO	nie dotyczy	YES- 1 times a week	30-50 minut											0	0	0	0	0	0	0	0	0	0		0	31
2020-06-28 12:31:32	1987	Woman	177	66	9	Kinesitherapy	below 6 h	No		0		0								YES - 1 time a week	nie dotyczy	YES- 4 times a week	10-30 minut																							33
2020-07-02 19:41:07	1978	Woman	164	70	19	Kinesitherapy	from 6 to 8 h	Yes	4-6 years ago	6-10	The pain appears and disappears once a month	4	Lumbar-sacral part of the spine - central	7 (strong/very strong)	temporary	I'm privately receiving treatment from another physiotherapist/osteopath	Difficult to work	Thorax twist, Bow of the trunk	Bow of the trunk, Thorax twist	NO	nie dotyczy	YES- 1 times a week	10-30 minut											0	0	0	3	2	1	1	1	0	1		9	42
2020-07-02 19:45:32	1968	Woman	172	82	30	Physiotherapy	from 6 to 8 h	Yes	7-9 years ago	6-10	The pain comes and goes once a day	6	Cervical part of the spine - central, Lumbar-sacral part of the spine - with radiation to one limb	4 (moderate)	No painkillers	None - I treat myself - physiotherapy/osteopathy	Partial	Lifting, Bow of the trunk	Lifting, Bow of the trunk	YES - 1 time a week	50 minut i więcej	YES- 5 times a week	50 minut i więcej	2	0	1	1	1	2	2	1	1	1	1	0	1	1	2	1	1	0	0	1	12	8	52
2020-07-02 19:49:01	1997	Woman	173	65	1	Physiotherapy	below 6 h	Yes	1 year ago	1-5	The pain comes and goes once a week	5	Lumbar-sacral part of the spine - central	4 (moderate)	No painkillers	None - I'm not healing	Partial	Lifting	Sitting	NO	nie dotyczy	YES- 1 times a week	10-30 minut											0	0	0	1	2	0	0	0	0	0		3	23
2020-07-02 19:57:00	1981	Woman	160	60	14	Kinesitherapy	below 6 h	Yes	10 i więcej lat temu	above 11	The pain appears and disappears once a month	4	Cervical part of the spine - central	4 (moderate)	No painkillers	None - I'm not healing	Partial	Lifting	Sitting	YES - 4 time a week	50 minut i więcej	YES- 2 times a week	30-50 minut	1	0	0	0	2	0	2	0	0	2											7		39
2020-07-02 20:02:24	1972	Woman	164	59	27	Kinesitherapy	from 6 to 8 h	Yes	10 i więcej lat temu	6-10	The pain appeared and subsided several times in my professional life	2	Thoracic part of the spine - with radiation, Lumbar-sacral part of the spine - with radiation to one limb	8 (very strong)	temporary	I'm privately receiving treatment from another physiotherapist/osteopath	Partial	Lifting, Thorax twist, Bow of the trunk, Push of the weight, Pulling the weight	Standing, Lifting, Bow of the trunk, Thorax twist, Pulling the weight	YES - 2 time a week	10-30 minut	YES- 2 times a week	30-50 minut	2	0	1	1	1	1	1	1	0	0	0	0	0	1	2	1	1	0	0	1	8	6	48
2020-07-02 20:06:13	1985	Woman	160	57	11	Kinesitherapy	below 6 h	Yes	7-9 years ago	1-5	The pain appears and disappears once a month	4	Cervical part of the spine - with radiation to one limb, Thoracic part of the spine - centrally, Lumbar-sacral part of the spine - central	5 (moderate/strong)	temporary	I'm privately receiving treatment from another physiotherapist/osteopath	Partial	Lifting, Thorax twist, Bow of the trunk, Pulling the weight	Standing, Lifting, Bow of the trunk	YES - 3 time a week	30-50 minut	YES- 3 times a week	30-50 minut	2	1	0	2	2	0	0	0	0	1	1	0	0	1	2	1	1	0	0	0	8	6	35
2020-07-02 20:11:45	1971	Woman	164	64	27	Kinesitherapy	from 6 to 8 h	Yes	10 i więcej lat temu	above 11	The pain comes and goes once a week	5	Thoracic part of the spine - with radiation, Lumbar-sacral part of the spine - with radiation to one limb	2 (mild)	No painkillers	None - I'm not healing	None	Lifting, Bow of the trunk	Standing, Lifting, Bow of the trunk	YES - 1 time a week	10-30 minut	YES- 2 times a week	10-30 minut	0	0	0	0	1	1	0	0	0	0	0	0	0	1	1	1	0	0	0	0	2	3	49
2020-07-02 20:25:55	1986	Woman	170	65	4	Kinesitherapy	from 6 to 8 h	Yes	1 year ago	1-5	The pain comes and goes once a day	6	Cervical part of the spine - central	2 (mild)	temporary	None - I'm not healing	Partial	Bow of the trunk	Bow of the trunk	YES - 1 time a week	10-30 minut	YES- 1 times a week	10-30 minut	1	0	0	0	1	0	1	0	0	1	2	1	0	1	0	0	0	0	0	0	4	4	34
2020-07-02 20:27:11	1970	Woman	166	60	25	Kinesitherapy	from 6 to 8 h	Yes	10 i więcej lat temu	above 11	The pain appears and disappears once a month	4	Thoracic part of the spine - with radiation, Lumbar-sacral part of the spine - central, Lumbar-sacral part of the spine - with radiation to one limb	3 (mild/moderate)	temporary	None - I'm not healing	Partial	Lifting, Thorax twist, Bow of the trunk	Standing, Lifting, Bow of the trunk, Thorax twist	YES - 1 time a week	10-30 minut	YES- 2 times a week	10-30 minut	0	0	0	0	1	1	0	0	0	0	0	0	0	0	0	1	1	0	0	1	2	3	50
2020-07-02 20:29:56	1989	Woman	169	90	1	Kinesitherapy	from 6 to 8 h	Yes	1 year ago	1-5	The pain appears and disappears once a month	4	Lumbar-sacral part of the spine - central, Lumbar-sacral part of the spine - with radiation to one limb	5 (moderate/strong)	temporary	None - I treat myself - physiotherapy/osteopathy	Partial	Lifting, Thorax prolapse	Lifting, Thorax prolapse, Pulling the weight	YES - 2 time a week	10-30 minut	YES- 3 times a week	10-30 minut	2	1	1	1	3	3	3	2	2	1	2	3	1	2	2	1	1	0	3	3	19	18	31
2020-07-02 20:32:30	1984	Woman	163	55	10	Kinesitherapy	below 6 h	Yes	7-9 years ago	1-5	The pain appears and disappears once a month	4	Cervical part of the spine - with radiation to one limb, Thoracic part of the spine - centrally, Lumbar-sacral part of the spine - central, Lumbar-sacral part of the spine - with radiation to one limb	6 (strong)	temporary	I'm privately receiving treatment from another physiotherapist/osteopath	Partial	Lifting, Thorax twist, Bow of the trunk, Pulling the weight	Standing, Lifting, Bow of the trunk, Thorax twist	YES - 3 time a week	30-50 minut	YES- 3 times a week	30-50 minut	2	1	1	2	2	1	1	1	0	1	2	1	0	1	2	1	1	1	0	1	12	10	36
2020-07-02 20:32:44	1997	Woman	167	60	1	Kinesitherapy	from 6 to 8 h	Yes	2-3 years ago	1-5	The pain comes and goes once a week	5	Cervical part of the spine - central	2 (mild)	No painkillers	None - I treat myself - physiotherapy/osteopathy	None	Lifting	Standing, Lifting, Bow of the trunk	NO	10-30 minut	YES- 2 times a week	10-30 minut	1	0	0	0	1	0	0	0	0	1	1	0	0	0	0	1	0	0	0	0	3	2	23
2020-07-02 20:35:39	1995	Woman	164	61	2	Kinesitherapy	from 6 to 8 h	Yes	2-3 years ago	1-5	The pain comes and goes once a day	6	Lumbar-sacral part of the spine - central	2 (mild)	No painkillers	None - I'm not healing	None	Lifting, Pulling the weight	Lifting, Thorax twist	YES - 1 time a week	10-30 minut	YES- 1 times a week	10-30 minut	0	0	0	0	0	0	0	0	0	0	1	1	0	1	1	1		0	0	0	0	5	25
2020-07-02 20:37:03	1973	Woman	164	60	26	Kinesitherapy	from 6 to 8 h	Yes	10 i więcej lat temu	6-10	The pain appeared and subsided several times in my professional life	2	Thoracic part of the spine - with radiation, Lumbar-sacral part of the spine - with radiation to one limb	8 (very strong)	temporary	I'm privately receiving treatment from another physiotherapist/osteopath	Partial	Lifting, Thorax twist, Bow of the trunk	Standing, Lifting, Bow of the trunk, Thorax twist	YES - 2 time a week	10-30 minut	YES- 2 times a week	30-50 minut	2	0	1	1	1	1	1	1	0	0	0	0	0	2	2	1	1	0	1	1	8	8	47
2020-07-02 20:39:41	1990	Woman	173	70	2	Massage	from 6 to 8 h	Yes	2-3 years ago	1-5	The pain appears and disappears once a month	4	Thoracic part of the spine - with radiation, Lumbar-sacral part of the spine - with radiation to one limb	6 (strong)	temporary	I'm privately receiving treatment from another physiotherapist/osteopath	Difficult to work	Lifting, Bow of the trunk, Push of the weight	Lifting, Sitting, Thorax prolapse	YES - 2 time a week	10-30 minut	YES- 1 times a week	30-50 minut	3	3	2	1	4	1	1	3	2	2	3	4	2	3	2	2	2	0	0	1	22	19	30
2020-07-02 20:40:23	1980	Woman	162	62	13	Kinesitherapy	below 6 h	Yes	10 i więcej lat temu	above 11	The pain appears and disappears once a month	4	Cervical part of the spine - central, Cervical part of the spine - with radiation to one limb	4 (moderate)	No painkillers	None - I'm not healing	Partial	Elusive	Sitting	YES - 4 time a week	50 minut i więcej	YES- 2 times a week	30-50 minut	1	1	0	1	2	1	2	1	0	2											11		40
2020-07-02 20:44:12	1983	Woman	170	60	12	Kinesitherapy	from 6 to 8 h	Yes	1 year ago	1-5	The pain appeared and subsided several times in my professional life	2	Cervical part of the spine - central, Thoracic part of the spine - with radiation	8 (very strong)	No painkillers	None - I treat myself - physiotherapy/osteopathy	None	Elusive	Lifting	YES - 3 time a week	30-50 minut	YES- 3 times a week	30-50 minut	1	0	0	0	0	0	0	0	0	1											2		37
2020-07-02 20:50:15	1996	Woman	170	63	2	Physiotherapy	below 6 h	Yes	1 year ago	1-5	The pain comes and goes once a week	5	Lumbar-sacral part of the spine - central	4 (moderate)	temporary	None - I'm not healing	Partial	Lifting, Bow of the trunk	Sitting	NO	nie dotyczy	YES- 1 times a week	10-30 minut											1	1	0	1	1	1	1	0	2	1		9	24
2020-07-02 20:52:11	1986	Woman	160	47	9	Physiotherapy	below 6 h	Yes	2-3 years ago	1-5	The pain appeared and subsided several times in my professional life	2	Cervical part of the spine - central, thoracic part of the spine - central, Lumbar-sacral part of the spine - with radiation to one limb	2 (mild)	No painkillers	None - I'm not healing	None	Lifting, Pulling the weight	Lifting, Sitting, Pulling the weight	NO	nie dotyczy	YES- 4 times a week	50 minut i więcej	0	0	0	0	3	0	0	0	0	0	0	0	0	0	0	0	1	0	0	0	3	1	34
2020-07-02 20:54:17	1966	Woman	174	82	31	Physiotherapy	from 6 to 8 h	Yes	10 i więcej lat temu	above 11	The pain comes and goes once a day	6	Cervical part of the spine - central, Lumbar-sacral part of the spine - with radiation to one limb	4 (moderate)	temporary	None - I treat myself - physiotherapy/osteopathy	Partial	Lifting, Thorax twist, Bow of the trunk	Lifting, Bow of the trunk, Sitting	YES - 1 time a week	50 minut i więcej	YES- 5 times a week	50 minut i więcej	2	0	1	1	2	2	2	1	1	2	1	1	1	2	2	1	1	0	2	1	14	12	54
2020-07-02 20:57:11	1977	Woman	164	75	18	Kinesitherapy	from 6 to 8 h	Yes	4-6 years ago	above 11	The pain appears and disappears once a month	4	Lumbar-sacral part of the spine - with radiation to one limb	7 (strong/very strong)	temporary	I'm privately receiving treatment from another physiotherapist/osteopath	Difficult to work	Thorax twist, Bow of the trunk	Lifting, Bow of the trunk, Thorax twist	NO	nie dotyczy	YES- 1 times a week	10-30 minut											1	0	0	3	1	1	1	1	2	1		11	43
2020-07-02 20:58:33	1984	Woman	168	56	14	Physiotherapy	from 6 to 8 h	Yes	4-6 years ago	6-10	The pain comes and goes once a week	5	Lumbar-sacral part of the spine - central	4 (moderate)	No painkillers	None - I treat myself - physiotherapy/osteopathy	None	Lifting, Bow of the trunk	Standing, Thorax prolapse	YES - 2 time a week	30-50 minut	YES- 2 times a week	30-50 minut											1	0	0	2	1	1	0	0	0	0		5	36
2020-07-02 21:01:53	1996	Woman	180	60	4	Massage	from 6 to 8 h	No		0		0				None - I'm not healing	None			YES - 4 time a week	50 minut i więcej	YES- 5 times a week	50 minut i więcej					0	0	0	0	0	0											0		24
2020-07-02 21:05:26	1997	Woman	168	57	4	Massage	from 6 to 8 h	Yes	2-3 years ago	1-5	The pain comes and goes once a week	5	Cervical part of the spine - with radiation to one limb	5 (moderate/strong)	temporary	None - I'm not healing	Partial	Lifting, Bow of the trunk	Standing, Sitting	YES - 1 time a week	30-50 minut	YES- 3 times a week	10-30 minut	1	3	1	2	1	3	2	1	1	1	3	2	1	3	1	1	4	2	3	2	16	22	23
2020-07-02 21:11:27	1992	Woman	168	60	6	Kinesitherapy	above 8 h	Yes	2-3 years ago	1-5	The pain comes and goes once a day	6	Cervical part of the spine - central	5 (moderate/strong)	temporary	None - I treat myself - physiotherapy/osteopathy	None	Lifting	Lifting	YES - 4 time a week	30-50 minut	YES- 5 times a week	30-50 minut	0	0	1	1	1	0	0	1	0	1											5		28
2020-07-02 21:18:34	1983	Woman	177	65	10	Kinesitherapy	from 6 to 8 h	Yes	2-3 years ago	1-5	The pain appeared and subsided several times in my professional life	2	Cervical part of the spine - central, thoracic part of the spine - central	8 (very strong)	temporary	None - I treat myself - physiotherapy/osteopathy	Partial	Elusive	Standing, Lifting, Sitting	YES - 3 time a week	10-30 minut	YES- 3 times a week	30-50 minut	1	1	1	1	1	0	0	1	0	1											7		37
2020-07-02 21:18:57	1959	Woman	160	61	39	Kinesitherapy	below 6 h	Yes	4-6 years ago	1-5	Constant (I'm still in pain, all day and often at night of varying intensity)	7	Lumbar-sacral part of the spine - central	5 (moderate/strong)	temporary	None - I treat myself - physiotherapy/osteopathy	None	Lifting, Bow of the trunk	Lifting, Bow of the trunk	YES - 2 time a week	10-30 minut	YES- 2 times a week	10-30 minut											2	0	0	1	0	0	1	0	0	0		4	61
2020-07-02 21:27:33	1989	Woman	179	70	3	Massage	from 6 to 8 h	Yes	1 year ago	1-5	The pain appears and disappears once a month	4	Thoracic part of the spine - with radiation, Lumbar-sacral part of the spine - with radiation to one limb	6 (strong)	temporary	I'm privately receiving treatment from another physiotherapist/osteopath	Difficult to work	Lifting, Thorax twist, Bow of the trunk	Standing, Lifting, Sitting	YES - 2 time a week	10-30 minut	YES- 1 times a week	30-50 minut	3	3	2	2	3	1	2	3	2	2	3	3	1	2	2	1	2	1	2	1	23	18	31
2020-07-03 11:26:09	1958	Woman	156	78	40	Kinesitherapy	from 6 to 8 h	Yes	10 i więcej lat temu	above 11	Constant (I'm still in pain, all day and often at night of varying intensity)	7	Lumbar-sacral part of the spine - central, Lumbar-sacral part of the spine - with radiation to one limb	5 (moderate/strong)	temporary	None - I treat myself - physiotherapy/osteopathy	Partial	Lifting, Thorax twist, Elusive	Standing	NO	nie dotyczy	YES- 2 times a week	30-50 minut											2	0	1	1	2	1	1	0	1	1		10	62
2020-07-03 11:28:28	1986	Woman	170	68	13	Kinesitherapy	from 6 to 8 h	Yes	7-9 years ago	1-5	The pain comes and goes once a day	6	Thoracic part of the spine - with radiation, Lumbar-sacral part of the spine - with radiation to one limb	5 (moderate/strong)	temporary	None - I treat myself - physiotherapy/osteopathy	Partial	Elusive	Standing, Sitting	YES - 3 time a week	30-50 minut	YES- 3 times a week	10-30 minut											1	0	0	0	1	1	1	0	0	1		5	34
2020-07-03 11:31:58	1962	Woman	158	80	37	Physiotherapy	from 6 to 8 h	Yes	10 i więcej lat temu	above 11	The pain comes and goes once a week	5	Cervical part of the spine - with radiation to both limbs, Lumbar-sacral part of the spine - with radiation to one limb	7 (strong/very strong)	temporary	I'm privately receiving treatment from another physiotherapist/osteopath	Partial	Bow of the trunk, Thorax prolapse, Elusive	Standing, Bow of the trunk, Thorax prolapse	NO	nie dotyczy	YES- 4 times a week	50 minut i więcej	2	1	3	3	4	2	2	2	2	1	1	1	0	3	3	3	2	1	2	1	22	17	58
2020-07-03 11:34:49	1962	Woman	170	65	37	Physiotherapy	from 6 to 8 h	Yes	10 i więcej lat temu	above 11	The pain comes and goes once a week	5	Cervical part of the spine - with radiation to one limb, Lumbar-sacral part of the spine - with radiation to one limb	7 (strong/very strong)	temporary	I'm taking advantage of NFZ rehabilitation treatment	Partial	Lifting, Bow of the trunk, Pulling the weight	Standing, Lifting, Bow of the trunk, Pulling the weight	YES - 3 time a week	50 minut i więcej	YES- 3 times a week	50 minut i więcej	5	1	3	3	3	0	2	2	4	2	2	1	0	2	2	2	2	0	2	2	25	15	58
2020-07-03 11:37:44	1960	Woman	167	75	40	Kinesitherapy	below 6 h	Yes	10 i więcej lat temu	1-5	The pain appeared and subsided several times in my professional life	2	Cervical part of the spine - with radiation to one limb	5 (moderate/strong)	No painkillers	None - I treat myself - physiotherapy/osteopathy	Difficult to work	Lifting	Pulling the weight	NO	nie dotyczy	NO	nie dotyczy	1	1	1	1	0	0	2	2	0	1	0	0	0	1	0	0	0	0	0	0	9	1	60
2020-07-03 11:40:31	1964	Woman	175	68	32	Kinesitherapy	from 6 to 8 h	Yes	10 i więcej lat temu	above 11	The pain appeared and subsided several times in my professional life	2	Thoracic part of the spine - centrally, Lumbar-sacral part of the spine - with radiation to one limb	5 (moderate/strong)	temporary	None - I treat myself - physiotherapy/osteopathy	Difficult to work	Thorax twist	Lifting, Thorax twist	YES - 5 time a week	30-50 minut	YES- 5 times a week	30-50 minut	2	0	1	1	0	0	2	1	0	1	0	0	1	1	3	2	1	1	0	1	8	10	56
2020-07-03 11:42:49	1961	Woman	164	80	40	Physiotherapy	from 6 to 8 h	Yes	2-3 years ago	6-10	Constant (I'm still in pain, all day and often at night of varying intensity)	7	Lumbar-sacral part of the spine - with radiation to one limb	5 (moderate/strong)	temporary	None - I treat myself - physiotherapy/osteopathy	Difficult to work	Lifting, Elusive	Standing	YES - 1 time a week	30-50 minut	YES- 1 times a week	10-30 minut											2	0	1	2	0	1	1	0	1	1		9	59
2020-07-03 11:45:48	1971	Woman	164	60	20	Massage	from 6 to 8 h	Yes	10 i więcej lat temu	above 11	The pain appears and disappears once a month	4	Cervical part of the spine - with radiation to both limbs	7 (strong/very strong)	temporary	I'm taking advantage of NFZ rehabilitation treatment	Partial	Lifting, Thorax twist, Pulling the weight	Standing, Lifting, Sitting, Thorax twist	YES - 2 time a week	50 minut i więcej	YES- 2 times a week	50 minut i więcej	2	0	1	3	4	2	2	1	1	2											18		49
2020-07-03 11:48:22	1967	Woman	160	79	33	Kinesitherapy	above 8 h	Yes	2-3 years ago	1-5	The pain comes and goes once a day	6	Cervical part of the spine - central, Lumbar-sacral part of the spine - central	6 (strong)	No painkillers	None - I treat myself - physiotherapy/osteopathy	None	Elusive	Standing, Lifting	YES - 1 time a week	10-30 minut	NO	nie dotyczy	0	0	1	2	2	2	1	1	1	1	0	0	0	1	1	1	1	0	0	1	11	5	53
2020-07-03 11:50:59	1959	Woman	160	60	40	Physiotherapy	from 6 to 8 h	No	10 i więcej lat temu	1-5	The pain appeared and subsided several times in my professional life	2	Lumbar-sacral part of the spine - with radiation to one limb	3 (mild/moderate)	No painkillers	None - I'm not healing	None	Thorax twist	Thorax twist	YES - 5 time a week	10-30 minut	YES- 5 times a week	10-30 minut											0	0	0	0	0	0	0	0	0	0		0	61
2020-07-03 11:54:41	1985	Woman	161	50	7	Kinesitherapy	from 6 to 8 h	Yes	2-3 years ago	1-5	Constant (I'm still in pain, all day and often at night of varying intensity)	7	Thoracic part of the spine - centrally, Lumbar-sacral part of the spine - central	6 (strong)	Still - small doses	I'm privately receiving treatment from another physiotherapist/osteopath	Partial	Lifting, Bow of the trunk, Thorax prolapse, Pulling the weight	Standing, Lifting, Bow of the trunk, Pulling the weight	YES - 4 time a week	10-30 minut	YES- 4 times a week	10-30 minut											1	1	0	2	0	1	1	0	1	1		8	35
2020-07-03 11:58:26	1966	Woman	170	70	25	Kinesitherapy	from 6 to 8 h	Yes	4-6 years ago	1-5	The pain appears and disappears once a month	4	Lumbar-sacral part of the spine - central	4 (moderate)	temporary	None - I treat myself - physiotherapy/osteopathy	None	Pulling the weight	Standing	YES - 2 time a week	30-50 minut	YES- 1 times a week	30-50 minut	1	1	1	0	0	0	0	0	1	0	1	0	0	1	1	1	1	0	0	0	4	5	54
2020-07-03 12:08:22	1993	Woman	153	55	3	Physiotherapy	above 8 h	Yes	7-9 years ago	above 11	Constant (I'm still in pain, all day and often at night of varying intensity)	7	Lumbar-sacral part of the spine - central, Lumbar-sacral part of the spine - with radiation to one limb, Lumbar-sacral part of the spine - with radiation to both limbs	5 (moderate/strong)	temporary	None - I'm not healing	Partial	Thorax prolapse	Standing, Sitting	YES - 1 time a week	30-50 minut	YES- 2 times a week	30-50 minut											1	0	1	1	2	3	1	0	0	1		10	27
2020-07-03 12:10:58	1981	Woman	173	55	15	Massage	from 6 to 8 h	Yes	2-3 years ago	1-5	The pain comes and goes once a day	6	Lumbar-sacral part of the spine - central	4 (moderate)	No painkillers	None - I'm not healing	Difficult to work	Lifting	Bow of the trunk	YES - 3 time a week	10-30 minut	YES- 2 times a week	10-30 minut	1	1	3	1	0	0	0	0	0	0	1	1	0	1	1	1	0	1	1	0	6	7	39
2020-07-03 21:15:29	1964	Woman	164	70	35	Kinesitherapy	from 6 to 8 h	Yes	7-9 years ago	1-5	The pain appeared and subsided several times in my professional life	2	Cervical part of the spine - central, Lumbar-sacral part of the spine - central	5 (moderate/strong)	temporary	None - I treat myself - physiotherapy/osteopathy	Partial	Lifting, Thorax twist, Push of the weight, Pulling the weight, Elusive	Lifting, Thorax twist, Pulling the weight	YES - 1 time a week	30-50 minut	YES- 1 times a week	30-50 minut	0	0	0	0	2	0	0	1	0	0	0	0	0	1	1	0	0	0	0	0	3	2	56
2020-07-03 21:17:36	1965	Woman	172	75	33	Physiotherapy	from 6 to 8 h	Yes	4-6 years ago	1-5	Ból pojawia się i ustępuje raz w roku	3	Cervical part of the spine - central	5 (moderate/strong)	temporary	None - I treat myself - physiotherapy/osteopathy	None	Bow of the trunk	Bow of the trunk	YES - 1 time a week	10-30 minut	YES- 2 times a week	10-30 minut	0	0	0	1	1	0	0	0	0	0											2		55
2020-07-03 21:20:52	1965	Woman	170	59	30	Kinesitherapy	from 6 to 8 h	Yes	2-3 years ago	1-5	Ból pojawia się i ustępuje raz w roku	3	Cervical part of the spine - central, Lumbar-sacral part of the spine - with radiation to one limb	6 (strong)	temporary	None - I treat myself - physiotherapy/osteopathy	None	Lifting, Elusive	Lifting, Sitting, Pulling the weight	YES - 4 time a week	50 minut i więcej	YES- 3 times a week	10-30 minut											2	0	0	2	2	2	1	0	0	2		11	55
2020-07-03 21:23:32	1981	Woman	164	65	15	Kinesitherapy	from 6 to 8 h	Yes	4-6 years ago	above 11	The pain appears and disappears once a month	4	Lumbar-sacral part of the spine - with radiation to one limb	5 (moderate/strong)	temporary	None - I treat myself - physiotherapy/osteopathy	Difficult to work	Lifting, Thorax twist	Lifting, Sitting, Thorax twist	YES - 4 time a week	30-50 minut	YES- 4 times a week	30-50 minut	0	0	1	2	4	2	2	3	2	2	1	1	0	2	2	2	1	0	1	1	18	11	39
2020-07-03 21:31:00	1968	Woman	160	65	31	Kinesitherapy	from 6 to 8 h	Yes	4-6 years ago	1-5	Constant (I'm still in pain, all day and often at night of varying intensity)	7	Lumbar-sacral part of the spine - with radiation to one limb	8 (very strong)	temporary	None - I treat myself - physiotherapy/osteopathy	None	Lifting, Thorax prolapse	Lifting, Sitting, Thorax twist	YES - 2 time a week	30-50 minut	YES- 5 times a week	30-50 minut											2	1	0	1	2	2	1	0	0	1		10	52
2020-07-04 07:17:24	1985	Woman	175	59	5	Kinesitherapy	below 6 h	Yes	1 year ago	1-5	Ból pojawia się i ustępuje raz w roku	3	Thoracic part of the spine - centrally	5 (moderate/strong)	temporary	I'm privately receiving treatment from another physiotherapist/osteopath	None	Lifting	Lifting	NO	nie dotyczy	NO	nie dotyczy																							35
2020-07-04 07:20:21	1972	Woman	158	68	24	Physiotherapy	from 6 to 8 h	Yes	2-3 years ago	above 11	The pain appeared and subsided several times in my professional life	2	Cervical part of the spine - with radiation to one limb, Lumbar-sacral part of the spine - central	4 (moderate)	temporary	I'm privately receiving treatment from another physiotherapist/osteopath	Partial	Bow of the trunk	Sitting	YES - 5 time a week	10-30 minut	YES- 7 times a week	30-50 minut	1	0	0	0	2	0	0	0	0	0	0	0	0	0	0	0	0	0	0	0	3	0	48
2020-07-04 07:23:17	1985	Woman	165	60	10	Kinesitherapy	from 6 to 8 h	Yes	4-6 years ago	above 11	The pain appeared and subsided several times in my professional life	2	Cervical part of the spine - central, thoracic part of the spine - central, Lumbar-sacral part of the spine - central	6 (strong)	temporary	I'm privately receiving treatment from another physiotherapist/osteopath	Difficult to work	Lifting, Thorax twist, Bow of the trunk, Pulling the weight	Standing, Lifting, Thorax twist	YES - 1 time a week	10-30 minut	YES- 1 times a week	10-30 minut	0	0	1	1	4	1	2	1	1	1	0	0	0	0	1	1	1	1	1	1	12	6	35
2020-07-04 07:30:01	1959	Woman	172	66	40	Kinesitherapy	from 6 to 8 h	Yes	10 i więcej lat temu	above 11	The pain appeared and subsided several times in my professional life	2	Cervical part of the spine - with radiation to both limbs, Lumbar-sacral part of the spine - with radiation to one limb	5 (moderate/strong)	temporary	I'm privately receiving treatment from another physiotherapist/osteopath	Partial	Lifting, Thorax twist	Standing, Lifting, Sitting, Pulling the weight	NO	nie dotyczy	YES- 7 times a week	50 minut i więcej	2	0	1	2	2	0	2	1	2	2	1	0	0	1	0	1	1	0	0	1	14	5	61
2020-07-04 07:32:36	1985	Woman	172	65	12	Kinesitherapy	from 6 to 8 h	Yes	4-6 years ago	6-10	The pain appeared and subsided several times in my professional life	2	Cervical part of the spine - with radiation to both limbs	4 (moderate)	temporary	I'm privately receiving treatment from another physiotherapist/osteopath	Partial	Elusive	Pulling the weight	TAK - 6 razy w tygodniu	50 minut i więcej	YES- 5 times a week	50 minut i więcej	3	1	1	2	4	2	2	2	3	2	2	1	0	1	2	2	2	0	1	1	22	12	35
2020-07-04 07:34:56	1986	Woman	153	43	5	Kinesitherapy	from 6 to 8 h	Yes	2-3 years ago	1-5	The pain appeared and subsided several times in my professional life	2	Lumbar-sacral part of the spine - central	5 (moderate/strong)	temporary	None - I'm not healing	None	Lifting, Bow of the trunk	Lifting, Pulling the weight	YES - 1 time a week	30-50 minut	TAK- 6 razy w tygodniu	10-30 minut	0	0	0	0	1	0	0	0	0	0	1	0	0	1	1	0	1	0	0	1	1	5	34
2020-07-04 14:58:41	1960	Woman	161	58	40	Kinesitherapy	below 6 h	Yes	7-9 years ago	6-10	Constant (I'm still in pain, all day and often at night of varying intensity)	7	Lumbar-sacral part of the spine - central	5 (moderate/strong)	temporary	None - I treat myself - physiotherapy/osteopathy	Partial	Lifting, Bow of the trunk	Lifting, Bow of the trunk, Thorax twist	YES - 2 time a week	10-30 minut	YES- 2 times a week	10-30 minut											2	1	0	1	1	0	1	0	2	1		9	60
2020-07-04 15:10:25	1991	Woman	164	59	6	Kinesitherapy	above 8 h	Yes	2-3 years ago	1-5	The pain appeared and subsided several times in my professional life	2	Cervical part of the spine - central	5 (moderate/strong)	temporary	None - I treat myself - physiotherapy/osteopathy	None	Lifting	Lifting	YES - 4 time a week	30-50 minut	YES- 3 times a week	10-30 minut	0	0	1	1	2	1	0	1	0	1											7		29
2020-07-04 15:14:42	1996	Woman	169	56	4	Massage	from 6 to 8 h	Yes	2-3 years ago	1-5	The pain comes and goes once a week	5	Cervical part of the spine - with radiation to one limb	6 (strong)	temporary	None - I'm not healing	Partial	Lifting, Thorax twist, Bow of the trunk	Standing, Sitting	YES - 1 time a week	30-50 minut	YES- 3 times a week	30-50 minut	1	3	1	2	3	3	2	1	1	1											18		24
2020-07-05 07:26:25	1960	Woman	170	67	39	Kinesitherapy	from 6 to 8 h	Yes	10 i więcej lat temu	above 11	Ból pojawia się i ustępuje raz w roku	3	Cervical part of the spine - with radiation to one limb, Lumbar-sacral part of the spine - with radiation to one limb	4 (moderate)	temporary	I'm privately receiving treatment from another physiotherapist/osteopath	Partial	Lifting, Thorax twist	Standing, Lifting, Sitting	NO	nie dotyczy	YES- 7 times a week	50 minut i więcej	2	0	1	1	1	0	1	1	1	2	0	1	0	1	1	1	1	0	2	1	10	8	60
2020-07-05 07:34:32	1984	Woman	166	60	11	Kinesitherapy	from 6 to 8 h	Yes	4-6 years ago	above 11	The pain appeared and subsided several times in my professional life	2	Cervical part of the spine - central, thoracic part of the spine - central, Lumbar-sacral part of the spine - central	7 (strong/very strong)	temporary	I'm privately receiving treatment from another physiotherapist/osteopath	Difficult to work	Lifting, Thorax twist, Bow of the trunk	Standing, Lifting, Bow of the trunk, Thorax twist	YES - 1 time a week	10-30 minut	YES- 1 times a week	10-30 minut	0	1	2	1	4	1	2	1	1	1	0	0	0	1	1	1	1	1	1	1	14	7	36
2020-07-05 07:38:28	1977	Woman	160	64	19	Physiotherapy	from 6 to 8 h	Yes	2-3 years ago	above 11	The pain appears and disappears once a month	4	Cervical part of the spine - with radiation to one limb, Lumbar-sacral part of the spine - central	3 (mild/moderate)	temporary	I'm privately receiving treatment from another physiotherapist/osteopath	Partial	Thorax twist, Bow of the trunk	Bow of the trunk, Sitting	YES - 5 time a week	10-30 minut	YES- 7 times a week	30-50 minut	1	1	1	1	2	0	0	0	0	1	0	0	0	1	1	0	0	0	2	1	7	5	43
2020-07-05 08:02:11	1987	Woman	178	57	4	Kinesitherapy	below 6 h	Yes	1 year ago	1-5	Ból pojawia się i ustępuje raz w roku	3	Thoracic part of the spine - centrally	4 (moderate)	temporary	I'm privately receiving treatment from another physiotherapist/osteopath	Partial	Lifting, Bow of the trunk	Lifting, Bow of the trunk	NO	nie dotyczy	YES- 1 times a week	10-30 minut																							33
2020-07-05 18:28:30	1986	Woman	181	62	6	Kinesitherapy	below 6 h	Yes	2-3 years ago	1-5	Ból pojawia się i ustępuje raz w roku	3	Thoracic part of the spine - with radiation	4 (moderate)	No painkillers	I'm privately receiving treatment from another physiotherapist/osteopath	None	Lifting	Standing, Lifting	YES - 1 time a week	10-30 minut	YES- 1 times a week	10-30 minut																							34
2020-07-05 18:33:46	1969	Woman	158	65	32	Kinesitherapy	from 6 to 8 h	Yes	7-9 years ago	above 11	Constant (I'm still in pain, all day and often at night of varying intensity)	7	Lumbar-sacral part of the spine - with radiation to one limb	6 (strong)	temporary	None - I treat myself - physiotherapy/osteopathy	Partial	Lifting, Thorax prolapse	Lifting, Sitting, Thorax twist	YES - 2 time a week	30-50 minut	YES- 5 times a week	30-50 minut											2	1	1	1	2	2	2	0	2	1		14	51
2020-07-05 20:19:27	1980	Woman	165	64	16	Kinesitherapy	from 6 to 8 h	Yes	4-6 years ago	above 11	The pain appears and disappears once a month	4	Lumbar-sacral part of the spine - with radiation to one limb	6 (strong)	temporary	None - I treat myself - physiotherapy/osteopathy	Difficult to work	Lifting, Thorax twist, Bow of the trunk	Lifting, Bow of the trunk, Sitting, Thorax twist	YES - 4 time a week	30-50 minut	YES- 4 times a week	30-50 minut											1	1	0	1	2	1	1	0	1	1		9	40
2020-07-05 20:26:04	1966	Woman	172	59	31	Kinesitherapy	from 6 to 8 h	Yes	4-6 years ago	1-5	Ból pojawia się i ustępuje raz w roku	3	Cervical part of the spine - with radiation to one limb, Lumbar-sacral part of the spine - with radiation to one limb	5 (moderate/strong)	temporary	None - I'm not healing	None	Elusive	Lifting, Sitting, Pulling the weight	YES - 3 time a week	50 minut i więcej	YES- 2 times a week	10-30 minut	0	0	1	1	1	1	1	1	1	1	2	0	0	2	2	2	1	0	0	2	8	11	54
2020-07-05 20:28:53	1966	Woman	170	72	32	Physiotherapy	from 6 to 8 h	Yes	7-9 years ago	1-5	Ból pojawia się i ustępuje raz w roku	3	Cervical part of the spine - central	4 (moderate)	temporary	None - I treat myself - physiotherapy/osteopathy	None	Thorax twist, Bow of the trunk	Lifting, Bow of the trunk	YES - 1 time a week	10-30 minut	YES- 2 times a week	10-30 minut	1	0	0	1	2	0	0	0	0	0											4		54
2020-07-05 20:32:25	1965	Woman	164	69	35	Kinesitherapy	from 6 to 8 h	Yes	7-9 years ago	6-10	The pain appeared and subsided several times in my professional life	2	Cervical part of the spine - central, Lumbar-sacral part of the spine - central	5 (moderate/strong)	temporary	None - I treat myself - physiotherapy/osteopathy	Partial	Lifting, Thorax twist, Bow of the trunk	Lifting, Thorax twist	YES - 1 time a week	30-50 minut	YES- 1 times a week	30-50 minut	0	0	0	0	2	0	0	1	1	0	0	0	0	1	1	0	0	1	2	1	4	6	55
2020-07-05 20:35:06	1980	Woman	176	58	16	Massage	from 6 to 8 h	Yes	2-3 years ago	1-5	The pain appeared and subsided several times in my professional life	2	Lumbar-sacral part of the spine - central	5 (moderate/strong)	No painkillers	None - I'm not healing	Difficult to work	Lifting, Bow of the trunk	Lifting, Bow of the trunk	YES - 4 time a week	10-30 minut	YES- 2 times a week	10-30 minut											1	1	0	1	1	1	0	1	1	0		7	40
2020-07-05 20:37:29	1988	Woman	169	54	12	Kinesitherapy	from 6 to 8 h	Yes	4-6 years ago	6-10	The pain appeared and subsided several times in my professional life	2	Cervical part of the spine - with radiation to one limb	4 (moderate)	No painkillers	None - I'm not healing	Partial	Lifting	Lifting, Sitting	YES - 3 time a week	10-30 minut	YES- 2 times a week	30-50 minut	1	1	3	1	0	0	0	0	0	0											6		32
2020-07-05 20:40:23	1990	Woman	159	57	5	Physiotherapy	above 8 h	Yes	2-3 years ago	above 11	Constant (I'm still in pain, all day and often at night of varying intensity)	7	Lumbar-sacral part of the spine - central, Lumbar-sacral part of the spine - with radiation to one limb, Lumbar-sacral part of the spine - with radiation to both limbs	6 (strong)	temporary	None - I'm not healing	Partial	Lifting, Thorax prolapse	Standing, Sitting	YES - 1 time a week	30-50 minut	YES- 2 times a week	30-50 minut											1	0	1	1	2	2	1	1	2	1		12	30
2020-07-05 20:45:10	1992	Woman	168	56	2	Kinesitherapy	from 6 to 8 h	Yes	2-3 years ago	1-5	The pain appeared and subsided several times in my professional life	2	Cervical part of the spine - central, thoracic part of the spine - central	2 (mild)	No painkillers	None - I'm not healing	None	Lifting	Lifting	YES - 1 time a week	10-30 minut	YES- 1 times a week	10-30 minut	1	0	1	1	1	0	0	0	0	0											4		28
2020-07-05 20:53:35	1967	Woman	172	68	25	Kinesitherapy	from 6 to 8 h	Yes	4-6 years ago	above 11	The pain appears and disappears once a month	4	Lumbar-sacral part of the spine - central	4 (moderate)	temporary	None - I treat myself - physiotherapy/osteopathy	None	Pulling the weight	Standing	YES - 2 time a week	10-30 minut	YES- 1 times a week	10-30 minut											1	0	0	1	1	1	1		0				53
2020-07-05 20:56:13	1969	Woman	172	75	22	Massage	from 6 to 8 h	Yes	10 i więcej lat temu	6-10	The pain appeared and subsided several times in my professional life	2	Cervical part of the spine - with radiation to one limb	3 (mild/moderate)	temporary	None - I treat myself - physiotherapy/osteopathy	None	Lifting, Pulling the weight	Lifting, Sitting	YES - 1 time a week	30-50 minut	YES- 2 times a week	10-30 minut	1	1	1	0	0	0	0	0	1	0											4		51
2020-07-05 20:59:05	1987	Woman	160	49	7	Kinesitherapy	from 6 to 8 h	Yes	4-6 years ago	1-5	Constant (I'm still in pain, all day and often at night of varying intensity)	7	Thoracic part of the spine - centrally, Lumbar-sacral part of the spine - central	5 (moderate/strong)	Still - small doses	I'm privately receiving treatment from another physiotherapist/osteopath	Partial	Lifting, Bow of the trunk, Thorax prolapse, Pulling the weight	Standing, Lifting, Bow of the trunk, Sitting, Pulling the weight	YES - 4 time a week	10-30 minut	YES- 4 times a week	10-30 minut											1	1	0	2	1	1	1	0	1	1		9	33
2020-07-05 21:01:59	1960	Woman	162	62	40	Physiotherapy	from 6 to 8 h	Yes	10 i więcej lat temu	6-10	The pain appeared and subsided several times in my professional life	2	Lumbar-sacral part of the spine - with radiation to one limb	3 (mild/moderate)	No painkillers	None - I'm not healing	None	Thorax twist, Bow of the trunk	Bow of the trunk, Thorax twist	YES - 4 time a week	10-30 minut	YES- 4 times a week	10-30 minut											0	0	0	0	0	0	0	0	0	1		1	60
2020-07-05 21:05:05	1966	Woman	165	80	34	Kinesitherapy	above 8 h	Yes	2-3 years ago	1-5	The pain comes and goes once a day	6	Cervical part of the spine - central, Lumbar-sacral part of the spine - central	5 (moderate/strong)	No painkillers	None - I treat myself - physiotherapy/osteopathy	Partial	Elusive	Standing, Lifting, Sitting	YES - 1 time a week	10-30 minut	NO	nie dotyczy	0	0	1	2	2	2	1	1	1	1	0	0	0	1	1	1	1	0	0	1	11	5	54
2020-07-05 21:08:15	1970	Woman	162	65	20	Massage	from 6 to 8 h	Yes	10 i więcej lat temu	above 11	The pain appears and disappears once a month	4	Cervical part of the spine - with radiation to both limbs	7 (strong/very strong)	temporary	I'm taking advantage of NFZ rehabilitation treatment	Partial	Lifting, Thorax twist, Pulling the weight	Standing, Lifting, Sitting	YES - 2 time a week	10-30 minut	YES- 2 times a week	30-50 minut	2	0	1	2	4	1	2	1	1	2											16		50
2020-07-05 21:10:59	1960	Woman	166	82	40	Physiotherapy	from 6 to 8 h	Yes	4-6 years ago	6-10	Constant (I'm still in pain, all day and often at night of varying intensity)	7	Lumbar-sacral part of the spine - with radiation to one limb	4 (moderate)	temporary	None - I treat myself - physiotherapy/osteopathy	Partial	Lifting	Standing, Lifting	YES - 1 time a week	10-30 minut	YES- 1 times a week	10-30 minut											2	0	1	2	1	1	1	0	1	1		10	60
2020-07-05 21:13:39	1966	Woman	176	70	33	Kinesitherapy	from 6 to 8 h	Yes	10 i więcej lat temu	above 11	The pain appeared and subsided several times in my professional life	2	Thoracic part of the spine - centrally, Lumbar-sacral part of the spine - with radiation to one limb	4 (moderate)	temporary	None - I treat myself - physiotherapy/osteopathy	Difficult to work	Thorax twist	Lifting, Thorax twist	YES - 5 time a week	30-50 minut	YES- 5 times a week	30-50 minut											0	0	1	1	2	1	1	1	0	1		8	54
2020-07-05 21:15:44	1970	Woman	170	65	26	Kinesitherapy	from 6 to 8 h	Yes	10 i więcej lat temu	6-10	The pain appeared and subsided several times in my professional life	2	Cervical part of the spine - central, Cervical part of the spine - with radiation to one limb	3 (mild/moderate)	temporary	None - I treat myself - physiotherapy/osteopathy	Partial	Lifting	Lifting, Sitting	YES - 4 time a week	10-30 minut	YES- 2 times a week	30-50 minut	2	0	1	1	1	0	2	1	0	1											9		50
2020-07-05 21:54:28	1962	Woman	166	75	40	Kinesitherapy	below 6 h	Yes	10 i więcej lat temu	1-5	The pain appeared and subsided several times in my professional life	2	Cervical part of the spine - with radiation to one limb	4 (moderate)	temporary	None - I treat myself - physiotherapy/osteopathy	Difficult to work	Lifting	Lifting, Pulling the weight	NO	nie dotyczy	NO	nie dotyczy	1	1	1	1	1	0	2	2	1	1											11		58
2020-07-07 13:14:36	1960	Woman	165	73	41	Kinesitherapy	below 6 h	Yes	10 i więcej lat temu	6-10	The pain appeared and subsided several times in my professional life	2	Cervical part of the spine - with radiation to one limb	4 (moderate)	No painkillers	None - I treat myself - physiotherapy/osteopathy	Partial	Lifting	Pulling the weight	NO	nie dotyczy	NO	nie dotyczy	1	1	1	1	2	0	2	2	0	1											11		60
2020-07-07 13:16:48	1965	Woman	166	59	39	Kinesitherapy	from 6 to 8 h	Yes	10 i więcej lat temu	6-10	The pain appeared and subsided several times in my professional life	2	Lumbar-sacral part of the spine - with radiation to one limb	5 (moderate/strong)	temporary	None - I treat myself - physiotherapy/osteopathy	Difficult to work	Lifting, Thorax twist, Bow of the trunk	Standing, Lifting, Bow of the trunk, Sitting	NO	nie dotyczy	NO	nie dotyczy											1	1	1	1	1	2	1	0	0	1		9	55
2020-07-07 13:21:00	1966	Woman	169	63	34	Physiotherapy	from 6 to 8 h	Yes	10 i więcej lat temu	above 11	The pain comes and goes once a week	5	Cervical part of the spine - with radiation to one limb, Lumbar-sacral part of the spine - with radiation to one limb	6 (strong)	temporary	I'm taking advantage of NFZ rehabilitation treatment	Partial	Lifting, Thorax twist, Bow of the trunk, Pulling the weight	Standing, Lifting, Bow of the trunk, Thorax twist, Pulling the weight	YES - 3 time a week	50 minut i więcej	YES- 3 times a week	50 minut i więcej	5	1	4	2	4	1	2	2	3	2	2	1	1	3	2	2	2	0	2	2	26	17	54
2020-07-07 13:24:22	1963	Woman	160	82	35	Physiotherapy	from 6 to 8 h	Yes	10 i więcej lat temu	above 11	The pain appears and disappears once a month	4	Cervical part of the spine - central, Cervical part of the spine - with radiation to one limb, Lumbar-sacral part of the spine - central, Lumbar-sacral part of the spine - with radiation to one limb	7 (strong/very strong)	temporary	I'm privately receiving treatment from another physiotherapist/osteopath	Partial	Lifting, Thorax twist, Bow of the trunk	Standing, Lifting, Bow of the trunk	NO	nie dotyczy	YES- 4 times a week	50 minut i więcej	2	1	2	2	3	1	2	2	2	1	0	1	1	3	3	3	2	1	2	1	18	17	57
2020-07-07 13:27:13	1983	Woman	170	67	15	Kinesitherapy	from 6 to 8 h	Yes	7-9 years ago	6-10	The pain comes and goes once a week	5	Thoracic part of the spine - centrally, Thoracic part of the spine - with radiation, Lumbar-sacral part of the spine - central, Lumbar-sacral part of the spine - with radiation to one limb	5 (moderate/strong)	temporary	None - I treat myself - physiotherapy/osteopathy	Partial	Elusive	Standing, Sitting	YES - 3 time a week	30-50 minut	YES- 3 times a week	30-50 minut											1	0	1	1	1	1	1	0	0	1		7	37
2020-07-07 13:30:23	1959	Woman	163	76	42	Kinesitherapy	from 6 to 8 h	Yes	10 i więcej lat temu	above 11	Constant (I'm still in pain, all day and often at night of varying intensity)	7	Lumbar-sacral part of the spine - central, Lumbar-sacral part of the spine - with radiation to one limb, Lumbar-sacral part of the spine - with radiation to both limbs	6 (strong)	temporary	None - I treat myself - physiotherapy/osteopathy	Partial	Lifting, Thorax twist, Bow of the trunk, Pulling the weight	Standing, Lifting, Sitting, Pulling the weight	NO	nie dotyczy	YES- 3 times a week	10-30 minut											2	1	1	2	2	2	1	0	1	1		13	61
2020-07-07 13:33:12	1985	Woman	170	65	13	Kinesitherapy	from 6 to 8 h	Yes	7-9 years ago	6-10	Ból pojawia się i ustępuje raz w roku	3	Cervical part of the spine - central, Cervical part of the spine - with radiation to one limb, Cervical part of the spine - with radiation to both limbs	5 (moderate/strong)	temporary	I'm privately receiving treatment from another physiotherapist/osteopath	Partial	Elusive	Standing, Pulling the weight	TAK - 6 razy w tygodniu	50 minut i więcej	YES- 5 times a week	50 minut i więcej	3	1	1	1	4	2	1	2	2	2											19		35
2020-07-07 13:39:40	1988	Woman	155	42	8	Kinesitherapy	from 6 to 8 h	Yes	2-3 years ago	1-5	Ból pojawia się i ustępuje raz w roku	3	Cervical part of the spine - central, Cervical part of the spine - with radiation to one limb	3 (mild/moderate)	temporary	None - I'm not healing	None	Lifting	Lifting	YES - 2 time a week	10-30 minut	YES- 2 times a week	10-30 minut	0	0	0	1	2	0	0	1	0	2											6		32
2020-07-07 13:48:41	1996	Woman	178	60	4	Massage	from 6 to 8 h	No				0								YES - 4 time a week	50 minut i więcej	YES- 5 times a week	50 minut i więcej																							24
2020-07-07 13:52:58	1985	Woman	167	63	14	Physiotherapy	from 6 to 8 h	Yes	4-6 years ago	6-10	The pain appeared and subsided several times in my professional life	2	Lumbar-sacral part of the spine - with radiation to one limb	4 (moderate)	No painkillers	None - I treat myself - physiotherapy/osteopathy	None	Lifting, Bow of the trunk, Pulling the weight	Standing, Pulling the weight	YES - 2 time a week	30-50 minut	YES- 2 times a week	30-50 minut											1	0	0	1	1	2	0	0	0	0		5	35
2020-07-07 13:56:28	1998	Woman	166	62	1	Kinesitherapy	from 6 to 8 h	No				0								YES - 2 time a week	10-30 minut	YES- 2 times a week	10-30 minut																							22
2020-07-07 14:00:06	1990	Woman	170	90	1	Kinesitherapy	from 6 to 8 h	Yes	1 year ago	1-5	The pain appeared and subsided several times in my professional life	2	Lumbar-sacral part of the spine - central, Lumbar-sacral part of the spine - with radiation to one limb	4 (moderate)	temporary	None - I treat myself - physiotherapy/osteopathy	Partial	Lifting, Thorax prolapse	Lifting, Thorax prolapse, Pulling the weight	YES - 2 time a week	10-30 minut	YES- 3 times a week	10-30 minut											2	1	0	1	1	0	1	0	1	2		9	30
2020-07-07 14:02:30	1982	Woman	159	49	14	Kinesitherapy	from 6 to 8 h	Yes	4-6 years ago	above 11	The pain comes and goes once a week	5	Cervical part of the spine - central, Cervical part of the spine - with radiation to one limb	6 (strong)	temporary	I'm privately receiving treatment from another physiotherapist/osteopath	Partial	Lifting	Lifting, Sitting	YES - 2 time a week	30-50 minut	YES- 3 times a week	10-30 minut	2	1	1	1	4	3	3	2	2	1											20		38
2020-07-07 14:04:22	1986	Woman	172	66	5	Kinesitherapy	from 6 to 8 h	Yes	1 year ago	1-5	The pain comes and goes once a day	6	Cervical part of the spine - central	3 (mild/moderate)	temporary	None - I'm not healing	Partial	Lifting, Bow of the trunk	Bow of the trunk	YES - 1 time a week	10-30 minut	YES- 1 times a week	10-30 minut	1	0	0	0	1	0	1	1	0	1											5		34
2020-07-07 14:09:52	1980	Woman	169	60	16	Physiotherapy	below 6 h	Yes	4-6 years ago	6-10	The pain appeared and subsided several times in my professional life	2	Lumbar-sacral part of the spine - central	3 (mild/moderate)	No painkillers	None - I'm not healing	None	Thorax twist, Bow of the trunk	Bow of the trunk, Sitting	YES - 2 time a week	10-30 minut	YES- 2 times a week	30-50 minut											0	0	0	0	2	1	1	0	0	1		5	40
2020-07-07 14:12:54	1992	Woman	164	53	5	Physiotherapy	below 6 h	No				0								YES - 4 time a week	30-50 minut	YES- 3 times a week	50 minut i więcej																							28
2020-07-09 08:09:07	1979	Woman	172	65	20	Kinesitherapy	from 6 to 8 h	Yes	4-6 years ago	6-10	Ból pojawia się i ustępuje raz w roku	3	Cervical part of the spine - central, thoracic part of the spine - central	5 (moderate/strong)	temporary	None - I treat myself - physiotherapy/osteopathy	None	Lifting, Thorax prolapse	Standing, Lifting, Thorax prolapse	YES - 1 time a week	10-30 minut	NO	10-30 minut	1	0	1	1	1	1	1	1	1	1											9		41
2020-07-09 08:13:27	1985	Woman	169	62	10	Physiotherapy	from 6 to 8 h	Yes	4-6 years ago	6-10	The pain appeared and subsided several times in my professional life	2	Lumbar-sacral part of the spine - with radiation to one limb	5 (moderate/strong)	temporary	None - I treat myself - physiotherapy/osteopathy	Partial	Lifting, Pulling the weight	Standing, Sitting	NO	nie dotyczy	YES- 2 times a week	10-30 minut											0	1	1	1	1	1	1	0	1	1		8	35
2020-07-09 08:15:52	1960	Woman	160	61	39	Kinesitherapy	from 6 to 8 h	Yes	10 i więcej lat temu	above 11	Ból pojawia się i ustępuje raz w roku	3	Lumbar-sacral part of the spine - with radiation to one limb	5 (moderate/strong)	temporary	None - I treat myself - physiotherapy/osteopathy	None	Elusive	Lifting, Sitting, Pulling the weight	YES - 5 time a week	10-30 minut	YES- 7 times a week	30-50 minut											0	0	0	1	1	1	1	0	0	1		5	60
2020-07-09 08:25:00	1964	Woman	166	65	30	Kinesitherapy	from 6 to 8 h	Yes	7-9 years ago	6-10	The pain appeared and subsided several times in my professional life	2	Lumbar-sacral part of the spine - central	6 (strong)	temporary	None - I'm not healing	Partial	Lifting, Pulling the weight	Lifting, Pulling the weight	YES - 1 time a week	10-30 minut	YES- 2 times a week	10-30 minut											0	1	0	1	0	1	0	0	0	1		4	56
2020-07-09 08:27:37	1969	Woman	162	61	38	Physiotherapy	below 6 h	Yes	4-6 years ago	1-5	The pain appeared and subsided several times in my professional life	2	Cervical part of the spine - central, thoracic part of the spine - central, Lumbar-sacral part of the spine - central, Lumbar-sacral part of the spine - with radiation to one limb	6 (strong)	temporary	None - I treat myself - physiotherapy/osteopathy	Partial	Elusive	Lifting, Sitting, Pulling the weight	NO	nie dotyczy	YES- 2 times a week	10-30 minut	0	0	1	1	2	1	0	1	0	2	0	0	0	1	1	1	0	0	2	1	8	6	51
2020-06-07 20:19:35	1986	Man	189	105	8	Kinesitherapy	above 8 h	Yes	7-9 years ago	above 11	The pain appeared and subsided several times in my professional life	2	Cervical part of the spine - central, Cervical part of the spine - with radiation to one limb, Thoracic part of the spine - centrally, Lumbar-sacral part of the spine - central, Część lędźwiowo-krzyżowa kręgosłupa - z promieniowaniem do jed	5 (moderate/strong)	No painkillers	I'm privately receiving treatment from another physiotherapist/osteopath	Partial	Lifting	Bow of the trunk, Thorax twist, Thorax prolapse	YES - 4 time a week	30-50 minut	NO	30-50 minut	0	0	0	0	3	0	0		0	0	0	0	0	0	0	0	0	0	0	0	3	0	34
2020-06-07 20:27:57	1990	Man	175	90	7	Kinesitherapy	from 6 to 8 h	Yes	2-3 years ago	1-5	The pain appeared and subsided several times in my professional life	2	Lumbar-sacral part of the spine - central	2 (mild)	No painkillers	None - I treat myself - physiotherapy/osteopathy	None	Push of the weight	Thorax twist	YES - 3 time a week	30-50 minut	YES- 3 times a week	30-50 minut											0	0	0	1	1	1	0	0	0	0		3	30
2020-06-07 20:31:01	1988	Man	186	92	10	Massage	above 8 h	Yes	7-9 years ago	6-10	Constant (I'm still in pain, all day and often at night of varying intensity)	7	Lumbar-sacral part of the spine - with radiation to one limb	2 (mild)	No painkillers	None - I treat myself - physiotherapy/osteopathy	Partial	Lifting, Elusive	Lifting, Sitting, Pulling the weight	YES - 3 time a week	30-50 minut	YES- 3 times a week	30-50 minut	3	0	0	0	0	0	0	0	0	0	1	0	0	0	1	1	1	0	1	1	3	6	32
2020-06-07 20:39:27	1987	Man	176	81	11	Massage	from 6 to 8 h	Yes	2-3 years ago	1-5	The pain appeared and subsided several times in my professional life	2	Ból na czworobocznym lędźwi	3 (mild/moderate)	No painkillers	None - I treat myself - physiotherapy/osteopathy	None	Thorax twist, Bow of the trunk	Bow of the trunk, Thorax twist	YES - 3 time a week	30-50 minut	YES- 4 times a week	30-50 minut	0	0	0	0	2	1	0	0	0	0	0	0	0	0	0	0	0	0	0	0	3	0	33
2020-06-07 20:42:24	1983	Man	183	85	15	Kinesitherapy	above 8 h	Yes	7-9 years ago	1-5	The pain appeared and subsided several times in my professional life	2	Cervical part of the spine - central, thoracic part of the spine - central, Lumbar-sacral part of the spine - central	6 (strong)	temporary	None - I treat myself - physiotherapy/osteopathy	Partial	Bow of the trunk	Standing, Thorax prolapse	NO	10-30 minut	NO	30-50 minut	0	0	0	2	2	2	2	1	0	1	1	0	0	0	1	2	1	0	2	1	10	8	37
2020-06-07 20:57:09	1988	Man	181	81	5	Kinesitherapy	above 8 h	Yes	10 i więcej lat temu	above 11	The pain came and went only once in my professional life	1	Cervical part of the spine - central, Cervical part of the spine - with radiation to one limb, Cervical part of the spine - with radiation to both limbs, Thoracic part of the spine - centrally, Thoracic part of the spine - with radiation, Częś	0 (no pain)	Still - very high doses	None - I'm not healing	Uniemożliwiające samodzielne funkcjonowanie	Thorax prolapse	Standing, Sitting, Thorax prolapse	TAK - 7 razy w tygodniu	nie dotyczy	YES- 3 times a week	nie dotyczy	0	5	0	5	0	5	5	1	1	2	2	3	4	5	0	3	0	5	3	0	24	25	32
2020-06-07 22:06:11	1994	Man	184	97	2	Physiotherapy	from 6 to 8 h	Yes	4-6 years ago	above 11	The pain comes and goes once a day	6	Thoracic part of the spine - centrally, Lumbar-sacral part of the spine - central	6 (strong)	temporary	None - I'm not healing	Partial	Lifting	Standing, Sitting	YES - 1 time a week	30-50 minut	YES- 1 times a week	10-30 minut	0	0	0	1	1	0	0	0	0	0	1	1	0	1	2	1	1	0	0		2		26
2020-06-07 22:59:52	1977	Man	178	99	18	Massage	from 6 to 8 h	Yes	10 i więcej lat temu	1-5	The pain appeared and subsided several times in my professional life	2	Lumbar-sacral part of the spine - with radiation to one limb	6 (strong)	No painkillers	I'm privately receiving treatment from another physiotherapist/osteopath	None	Lifting	Lifting, Bow of the trunk, Thorax twist	NO	50 minut i więcej	YES- 1 times a week	30-50 minut											0	0	0	0	0	0	0	0	0	0		0	43
2020-06-08 10:00:00	1987	Man	188	83	9	Kinesitherapy	from 6 to 8 h	Yes	4-6 years ago	1-5	Ból pojawia się i ustępuje raz w roku	3	Cervical part of the spine - central, Lumbar-sacral part of the spine - central	4 (moderate)	No painkillers	None - I'm not healing	None	Lifting	Standing	YES - 2 time a week	50 minut i więcej	YES- 3 times a week	30-50 minut	0	0	0	1	1	0	0	0	0	0	0	0	0	0	0	0	0	0	0	0	2	0	33
2020-06-08 11:21:06	1997	Man	183	80	1	Kinesitherapy	below 6 h	Yes	1 year ago	1-5	The pain appeared and subsided several times in my professional life	2	Lumbar-sacral part of the spine - central	4 (moderate)	No painkillers	None - I treat myself - physiotherapy/osteopathy	None	Bow of the trunk	Bow of the trunk, Thorax twist	YES - 4 time a week	50 minut i więcej	YES- 2 times a week	30-50 minut											0	0	0	0	0	1	0	0	0	0		1	23
2020-06-09 10:41:58	1986	Man	186	84	10	Kinesitherapy	from 6 to 8 h	Yes	4-6 years ago	1-5	The pain appeared and subsided several times in my professional life	2	Lumbar-sacral part of the spine - with radiation to one limb	3 (mild/moderate)	No painkillers	None - I treat myself - physiotherapy/osteopathy	None	Elusive	Standing, Bow of the trunk	YES - 2 time a week	30-50 minut	NO	nie dotyczy											0	0	0	0	0	1	0	0	0	1		2	34
2020-06-09 15:20:36	1991	Man	172	65	4	Kinesitherapy	from 6 to 8 h	No				0								YES - 2 time a week	50 minut i więcej	NO	nie dotyczy																							29
2020-06-09 15:37:11	1986	Man	190	91	10	Kinesitherapy	above 8 h	Yes	7-9 years ago	above 11	Constant (I'm still in pain, all day and often at night of varying intensity)	7	Thoracic part of the spine - with radiation, Lumbar-sacral part of the spine - central	6 (strong)	No painkillers	I'm privately receiving treatment from another physiotherapist/osteopath	Partial	Thorax twist, Bow of the trunk	Bow of the trunk, Sitting, Thorax twist	YES - 2 time a week	30-50 minut	YES- 3 times a week	30-50 minut	2	0	0	0	1	0	0	0	0	0	1	0	0	0	2	0	0	0	0	1	3	4	34
2020-06-09 15:41:01	1983	Man	186	76	13	Kinesitherapy	from 6 to 8 h	Yes	4-6 years ago	1-5	The pain came and went only once in my professional life	1	Lumbar-sacral part of the spine - central	7 (strong/very strong)	No painkillers	None - I'm not healing	None	Elusive	Sitting	YES - 3 time a week	30-50 minut	NO	nie dotyczy	0	0	0	0	1	1	0	0	0	0	0	0	0	0	0	0	0	0	0	0	2	0	37
2020-06-09 15:59:31	1994	Man	180	83	3	Massage	from 6 to 8 h	No		0		0		0 (no pain)	No painkillers	None - I'm not healing	None			YES - 3 time a week	50 minut i więcej	NO	nie dotyczy																							26
2020-06-09 21:50:18	1986	Man	178	106	7	Kinesitherapy	above 8 h	Yes	4-6 years ago	1-5	The pain appeared and subsided several times in my professional life	2	Lumbar-sacral part of the spine - central, Lumbar-sacral part of the spine - with radiation to one limb	6 (strong)	temporary	None - I treat myself - physiotherapy/osteopathy	Partial	Lifting, Pulling the weight	Standing, Lifting, Bow of the trunk, Thorax twist	YES - 4 time a week	50 minut i więcej	YES- 4 times a week	10-30 minut	0	0	0	0	0	0	0	0	0	0	1	0	0	0	0	1	0	0	0	0	0	2	34
2020-06-09 22:47:52	1989	Man	169	69	3	Kinesitherapy	below 6 h	Yes	2-3 years ago	0	The pain appeared and subsided several times in my professional life	2	Lumbar-sacral part of the spine - central	4 (moderate)	No painkillers	None - I'm not healing	None	Lifting	Lifting	YES - 1 time a week	10-30 minut	YES- 2 times a week	30-50 minut											0	0	0	0	1	0	0	0	0	0		1	31
2020-06-09 23:01:57	1981	Man	176	65	15	Massage	above 8 h	Yes	2-3 years ago	1-5	The pain appeared and subsided several times in my professional life	2	Lumbar-sacral part of the spine - central	5 (moderate/strong)	No painkillers	None - I treat myself - physiotherapy/osteopathy	None	Lifting, Elusive	Thorax prolapse	NO	nie dotyczy	YES- 1 times a week	10-30 minut	0	0	0	0	1	0	0	0	0	0	0	0	0	0	0	0	0	0	0	0	1	0	39
2020-06-10 00:16:10	1989	Man	179	84	7	Kinesitherapy	above 8 h	Yes	7-9 years ago	1-5	The pain appeared and subsided several times in my professional life	2	Cervical part of the spine - central, Lumbar-sacral part of the spine - central	4 (moderate)	No painkillers	None - I treat myself - physiotherapy/osteopathy	None	Elusive	Bow of the trunk	YES - 2 time a week	30-50 minut	YES- 2 times a week	50 minut i więcej	0	0	0	0	0	0	0	0	0	0	0	0	0	0	0	0	0	0	0	0	0	0	31
2020-06-10 23:25:41	1982	Man	176	90	17	Kinesitherapy	above 8 h	Yes	7-9 years ago	1-5	The pain appeared and subsided several times in my professional life	2	Lumbar-sacral part of the spine - central	4 (moderate)	temporary	None - I treat myself - physiotherapy/osteopathy	Difficult to work	Lifting	Lifting	YES - 3 time a week	50 minut i więcej	YES- 3 times a week	50 minut i więcej	0	0	0	1	3	0	0	0	0	0	0	0	0	1	1	0	1	0	0	0	4	3	38
2020-06-13 21:57:09	2001	Man	178	77	2	Massage	above 8 h	Yes	1 year ago	0	The pain appears and disappears once a month	4	Lumbar-sacral part of the spine - central	2 (mild)	No painkillers	None - I treat myself - physiotherapy/osteopathy	None	Elusive	Standing	NO	nie dotyczy	NO	nie dotyczy	0	0	0	1	1	0	0	0	0	0	1	0	0	0	1	1	0	0	0	0	2	3	19
2020-06-14 17:25:35	1990	Man	174	84	7	Massage	above 8 h	No		0		0	raz ból po nocy odc szyjnego w ciagu całego stażu pracy	5 (moderate/strong)	No painkillers	None - I treat myself - physiotherapy/osteopathy	None	Elusive		YES - 2 time a week	10-30 minut	YES- 2 times a week	10-30 minut	0	0	0	0	2	0	0	0	0	0	0	0	0	0	0	0	0	0	0	0	2	0	30
2020-06-16 20:25:33	1986	Man	180	71	10	Kinesitherapy	above 8 h	Yes	10 i więcej lat temu	above 11	The pain appeared and subsided several times in my professional life	2	Thoracic part of the spine - with radiation, Lumbar-sacral part of the spine - with radiation to one limb	3 (mild/moderate)	No painkillers	None - I'm not healing	Partial	Thorax prolapse, Elusive	Standing, Thorax prolapse	YES - 3 time a week	30-50 minut	YES- 1 times a week	50 minut i więcej											0	0	0	0	1	1	0	0	0	1		3	34
2020-06-19 13:58:47	1984	Man	182	85	14	Kinesitherapy	below 6 h	No	10 i więcej lat temu	1-5	The pain came and went only once in my professional life	1	Lumbar-sacral part of the spine - central	4 (moderate)	temporary	I'm privately receiving treatment from another physiotherapist/osteopath	Partial	Thorax twist, Bow of the trunk	Lifting	YES - 3 time a week	50 minut i więcej	YES- 3 times a week	50 minut i więcej	0	0	0	0	0	0	0	0	0	0	0	0	0	0	0	0	0	0	0	0	0	0	36
2020-06-19 14:12:33	1967	Man	177	93	27	Kinesitherapy	below 6 h	Yes	10 i więcej lat temu	above 11	Constant (I'm still in pain, all day and often at night of varying intensity)	7	Cervical part of the spine - with radiation to one limb, Thoracic part of the spine - with radiation, Lumbar-sacral part of the spine - with radiation to one limb	5 (moderate/strong)	temporary	None - I treat myself - physiotherapy/osteopathy	None	Lifting, Elusive	Standing, Sitting	NO	10-30 minut	YES- 1 times a week	10-30 minut	0	0	0	1	2	0	0	1	2	1	2	0	0	1	1	1	1	0	0	1	7	7	53
2020-06-19 14:15:52	1989	Man	178	80	7	Massage	from 6 to 8 h	Yes	2-3 years ago	1-5	The pain appears and disappears once a month	4	Cervical part of the spine - with radiation to one limb, Thoracic part of the spine - centrally, Lumbar-sacral part of the spine - central, Lumbar-sacral part of the spine - with radiation to one limb	7 (strong/very strong)	temporary	None - I treat myself - physiotherapy/osteopathy	Difficult to work	Thorax twist, Bow of the trunk	Standing, Bow of the trunk, Thorax twist	YES - 3 time a week	30-50 minut	YES- 3 times a week	10-30 minut	1	1	1	1	0	0	2	0	0	0	1	1	0	1	1	1	0	0	0	1	6	6	31
2020-07-02 19:53:28	1974	Man	187	94	20	Kinesitherapy	from 6 to 8 h	Yes	4-6 years ago	1-5	The pain comes and goes once a day	6	Cervical part of the spine - central, thoracic part of the spine - central, Lumbar-sacral part of the spine - central	4 (moderate)	No painkillers	None - I'm not healing	Partial	Bow of the trunk	Bow of the trunk, Sitting	YES - 5 time a week	30-50 minut	YES- 1 times a week	30-50 minut	1	0	1	1	0	1	1	0	1	1	0	1	0	1	2	1	1	0	0	1	7	7	46
2020-07-02 20:46:22	1972	Man	189	99	20	Kinesitherapy	from 6 to 8 h	Yes	4-6 years ago	6-10	The pain comes and goes once a week	5	Cervical part of the spine - central, thoracic part of the spine - central, Lumbar-sacral part of the spine - central	4 (moderate)	No painkillers	None - I'm not healing	Partial	Thorax twist, Bow of the trunk	Bow of the trunk, Sitting, Thorax twist	YES - 4 time a week	30-50 minut	YES- 1 times a week	10-30 minut	1	0	1	1	0	1	2	1	1	1	1	1	1	1	1	1	1	1	2	1	9	11	48
2020-07-02 20:48:29	1995	Man	178	80	1	Massage	below 6 h	Yes	2-3 years ago	6-10	Constant (I'm still in pain, all day and often at night of varying intensity)	7	Cervical part of the spine - central, Thoracic part of the spine - with radiation, Lumbar-sacral part of the spine - central	6 (strong)	temporary	None - I'm not healing	Partial	Lifting, Thorax twist, Bow of the trunk, Push of the weight, Pulling the weight	Standing, Sitting, Pulling the weight	YES - 2 time a week	30-50 minut	YES- 3 times a week	30-50 minut	2	0	1	2	3	2	2	2	2	1	1	1	0	1	2	2	1	0	0	1	17	9	25
2020-07-02 20:55:32	1994	Man	181	80	4	Kinesitherapy	from 6 to 8 h	Yes	1 year ago	1-5	The pain comes and goes once a day	6	Lumbar-sacral part of the spine - with radiation to one limb	5 (moderate/strong)	temporary	I'm privately receiving treatment from another physiotherapist/osteopath	Partial	Lifting, Thorax twist, Bow of the trunk	Standing, Bow of the trunk, Thorax twist	NO	30-50 minut	YES- 2 times a week	30-50 minut	0	0	0	0	1	0	0	0	0	0	0	0	0	0	0	1	0	0	0	1	1	2	26
2020-07-02 21:03:37	1993	Man	179	82	4	Kinesitherapy	from 6 to 8 h	Yes	1 year ago	1-5	The pain comes and goes once a day	6	Lumbar-sacral part of the spine - with radiation to one limb	5 (moderate/strong)	temporary	I'm privately receiving treatment from another physiotherapist/osteopath	Partial	Lifting, Thorax twist, Bow of the trunk	Standing, Lifting, Sitting	NO	nie dotyczy	YES- 2 times a week	30-50 minut											0	0	0	1	1	1	0	0	0	1		4	27
2020-07-02 21:07:25	1985	Man	170	66	9	Physiotherapy	below 6 h	Yes	2-3 years ago	1-5	The pain appeared and subsided several times in my professional life	2	Cervical part of the spine - central, thoracic part of the spine - central, Lumbar-sacral part of the spine - with radiation to one limb	2 (mild)	temporary	None - I'm not healing	None	Bow of the trunk, Pulling the weight	Standing, Lifting, Sitting, Pulling the weight	NO	nie dotyczy	YES- 4 times a week	50 minut i więcej	1	0	0	1	2	0	0	1	0	0	0	0	0	0	0	0	1	0	0	1	5	2	35
2020-07-02 21:09:04	1990	Man	174	81	9	Massage	above 8 h	No	2-3 years ago	1-5	The pain came and went only once in my professional life	1	Cervical part of the spine - central	4 (moderate)	No painkillers	I'm privately receiving treatment from another physiotherapist/osteopath	None	Elusive	Lifting	YES - 2 time a week	30-50 minut	YES- 2 times a week	30-50 minut	0	0	0	0	0	0	0	0	0	0	0	0	0	0	0	0	0	0	0	0	0	0	30
2020-07-02 21:11:41	1995	Man	180	84	1	Massage	below 6 h	Yes	1 year ago	6-10	Constant (I'm still in pain, all day and often at night of varying intensity)	7	Cervical part of the spine - central, Thoracic part of the spine - with radiation, Lumbar-sacral part of the spine - central	6 (strong)	temporary	None - I'm not healing	Partial	Lifting, Thorax twist, Bow of the trunk, Pulling the weight	Standing, Lifting, Sitting, Pulling the weight	YES - 2 time a week	30-50 minut	YES- 3 times a week	30-50 minut	2	0	1	2	3	2	2	2	2	1	1	1	1	2	2	2	1	1	2	1	17	14	25
2020-07-02 21:15:52	1996	Man	180	76	1	Kinesitherapy	above 8 h	Yes	1 year ago	1-5	Ból pojawia się i ustępuje raz w roku	3	Cervical part of the spine - central	2 (mild)	temporary	None - I treat myself - physiotherapy/osteopathy	Partial	Lifting	Sitting	YES - 1 time a week	30-50 minut	YES- 2 times a week	30-50 minut	2	0	2	2	2	1	1	0	0	1	1	1	0	1	1	1	0	1	0	0	11	6	24
2020-07-02 21:22:02	1997	Man	178	77	1	Physiotherapy	from 6 to 8 h	Yes	1 year ago	1-5	The pain appeared and subsided several times in my professional life	2	Thoracic part of the spine - centrally, Lumbar-sacral part of the spine - central	4 (moderate)	No painkillers	None - I'm not healing	None	Lifting	Standing	YES - 3 time a week	30-50 minut	YES- 3 times a week	10-30 minut											1	0	0	0	2	2	1	0	0	0		6	23
2020-07-02 21:26:17	1979	Man	170	82	16	Kinesitherapy	above 8 h	Yes	1 year ago	1-5	The pain appears and disappears once a month	4	Cervical part of the spine - central	3 (mild/moderate)	No painkillers	None - I treat myself - physiotherapy/osteopathy	None	Thorax twist, Bow of the trunk	Sitting	NO	nie dotyczy	NO	nie dotyczy																							41
2020-07-02 21:29:12	1987	Man	188	91	10	Massage	above 8 h	Yes	7-9 years ago	1-5	The pain came and went only once in my professional life	1	Lumbar-sacral part of the spine - central	3 (mild/moderate)	No painkillers	None - I'm not healing	None	Elusive	Thorax twist	YES - 3 time a week	50 minut i więcej	YES- 3 times a week	50 minut i więcej	0	0	0	0	0	0	0	0	0	0	0	0	0	0	0	0	0	0	0	0	0	0	33
2020-07-03 12:00:45	1989	Man	189	82	1	Kinesitherapy	from 6 to 8 h	Yes	7-9 years ago	above 11	The pain comes and goes once a week	5	Lumbar-sacral part of the spine - central	3 (mild/moderate)	No painkillers	None - I'm not healing	None	Lifting	Bow of the trunk	NO	nie dotyczy	YES- 5 times a week	50 minut i więcej											1	0	0	1	0	1	1	0	0	0		4	31
2020-07-03 12:03:01	1986	Man	180	98	12	Kinesitherapy	from 6 to 8 h	Yes	4-6 years ago	6-10	The pain appeared and subsided several times in my professional life	2	Lumbar-sacral part of the spine - with radiation to one limb	5 (moderate/strong)	No painkillers	None - I'm not healing	Partial	Lifting	Lifting	YES - 2 time a week	50 minut i więcej	NO	nie dotyczy											0	0	0	0	0	1	5	0	0	1		7	34
2020-07-03 12:06:20	1996	Man	170	74	1	Kinesitherapy	below 6 h	Yes	1 year ago	1-5	The pain appeared and subsided several times in my professional life	2	Thoracic part of the spine - centrally, Lumbar-sacral part of the spine - central	2 (mild)	No painkillers	None - I'm not healing	Partial	Lifting, Pulling the weight	Bow of the trunk, Pulling the weight	YES - 1 time a week	10-30 minut	YES- 2 times a week	10-30 minut	0	0	0	0	1	0	0	0	0	0	0	0	0	0	2	1	0	0	0	0	1	3	24
2020-07-03 15:14:08	1986	Man	184	100	11	Kinesitherapy	above 8 h	Yes	2-3 years ago	1-5	The pain appears and disappears once a month	4	Lumbar-sacral part of the spine - central	4 (moderate)	No painkillers	None - I'm not healing	None	Lifting, Thorax twist, Thorax prolapse, Push of the weight, Pulling the weight	Standing, Lifting, Thorax twist, Thorax prolapse, Pulling the weight	YES - 4 time a week	30-50 minut	YES- 2 times a week	10-30 minut											0	0	0	1	0	2	0	0	0	0		3	34
2020-07-03 21:26:05	1962	Man	180	76	30	Kinesitherapy	above 8 h	Yes	10 i więcej lat temu	6-10	The pain appears and disappears once a month	4	Lumbar-sacral part of the spine - with radiation to one limb	8 (very strong)	temporary	I'm privately receiving treatment from another physiotherapist/osteopath	Partial	Thorax twist	Lifting	NO	50 minut i więcej	YES- 1 times a week	50 minut i więcej											1	0	0	4	0	1	1	0	0	1		8	58
2020-07-03 21:28:39	1986	Man	183	110	7	Kinesitherapy	above 8 h	Yes	2-3 years ago	above 11	The pain appears and disappears once a month	4	Thoracic part of the spine - with radiation, Lumbar-sacral part of the spine - central	4 (moderate)	temporary	I'm privately receiving treatment from another physiotherapist/osteopath	None	Lifting, Thorax twist, Pulling the weight	Lifting, Thorax twist	YES - 3 time a week	50 minut i więcej	YES- 7 times a week	10-30 minut											0	0	0	0	0	0	1	0	0	0		1	34
2020-07-04 07:15:10	1968	Man	197	120	30	Kinesitherapy	above 8 h	Yes	10 i więcej lat temu	1-5	The pain appeared and subsided several times in my professional life	2	Lumbar-sacral part of the spine - central	6 (strong)	temporary	None - I'm not healing	Partial	Push of the weight	Thorax twist	YES - 1 time a week	10-30 minut	NO	10-30 minut											1	0	0	1	1	1	1	1	0	1		7	52
2020-07-04 07:26:10	1967	Man	175	82	30	Kinesitherapy	above 8 h	Yes	10 i więcej lat temu	6-10	The pain appears and disappears once a month	4	Thoracic part of the spine - centrally, Lumbar-sacral part of the spine - with radiation to one limb	4 (moderate)	temporary	I'm privately receiving treatment from another physiotherapist/osteopath	Partial	Lifting, Thorax twist, Bow of the trunk, Pulling the weight	Lifting, Bow of the trunk, Sitting, Thorax twist, Pulling the weight	YES - 1 time a week	30-50 minut	YES- 1 times a week	30-50 minut											1	0	0	1	2	1	1	0	0	1		7	53
2020-07-04 14:50:33	1995	Man	169	62	2	Physiotherapy	from 6 to 8 h	Yes	1 year ago	1-5	The pain appeared and subsided several times in my professional life	2	Thoracic part of the spine - centrally, Thoracic part of the spine - with radiation, Lumbar-sacral part of the spine - central, Lumbar-sacral part of the spine - with radiation to one limb	5 (moderate/strong)	temporary	None - I'm not healing	None	Lifting, Pulling the weight	Standing	YES - 3 time a week	30-50 minut	YES- 3 times a week	10-30 minut											1	0	0	0	1	2	1	0	0	0		5	25
2020-07-04 14:53:27	1985	Man	190	91	12	Massage	above 8 h	Yes	7-9 years ago	6-10	The pain appeared and subsided several times in my professional life	2	Lumbar-sacral part of the spine - with radiation to one limb	3 (mild/moderate)	No painkillers	None - I'm not healing	None	Elusive	Bow of the trunk, Thorax twist	YES - 3 time a week	50 minut i więcej	YES- 3 times a week	50 minut i więcej											0	0	0	0	0	0	0	0	0	0		0	35
2020-07-04 14:56:14	1979	Man	176	84	15	Kinesitherapy	above 8 h	Yes	2-3 years ago	1-5	The pain appeared and subsided several times in my professional life	2	Cervical part of the spine - central	3 (mild/moderate)	No painkillers	None - I treat myself - physiotherapy/osteopathy	None	Elusive	Lifting, Sitting	NO	nie dotyczy	NO	nie dotyczy	0	0	0	1	0	0	0	1	0	0											2		41
2020-07-04 15:03:36	1995	Man	182	90	2	Kinesitherapy	above 8 h	Yes	1 year ago	1-5	The pain comes and goes once a day	6	Cervical part of the spine - with radiation to one limb	2 (mild)	temporary	None - I treat myself - physiotherapy/osteopathy	Partial	Lifting	Lifting, Sitting	YES - 1 time a week	30-50 minut	YES- 2 times a week	30-50 minut	2	0	2	2	1	1	0	1	0	0											9		25
2020-07-04 15:07:41	1986	Man	175	76	10	Physiotherapy	from 6 to 8 h	Yes	4-6 years ago	6-10	The pain appeared and subsided several times in my professional life	2	Lumbar-sacral part of the spine - central, Lumbar-sacral part of the spine - with radiation to one limb	4 (moderate)	temporary	None - I'm not healing	Partial	Thorax twist, Bow of the trunk	Bow of the trunk, Sitting, Thorax twist	YES - 2 time a week	10-30 minut	YES- 2 times a week	10-30 minut											1	0	0	1	2	0	1	1	2	1		9	34
2020-07-04 15:11:40	1989	Man	176	85	9	Massage	above 8 h	No				0								YES - 2 time a week	30-50 minut	YES- 2 times a week	30-50 minut																							31
2020-07-04 15:17:28	1995	Man	177	89	7	Massage	from 6 to 8 h	Yes	4-6 years ago	6-10	The pain appears and disappears once a month	4	Lumbar-sacral part of the spine - central, Lumbar-sacral part of the spine - with radiation to one limb	4 (moderate)	temporary	None - I'm not healing	Partial	Thorax twist, Bow of the trunk	Bow of the trunk, Sitting	NO	nie dotyczy	YES- 2 times a week	30-50 minut											3	2	1	3	1	1	4	2	3	2		22	25
2020-07-05 07:30:07	1970	Man	174	80	27	Kinesitherapy	above 8 h	Yes	10 i więcej lat temu	above 11	The pain appears and disappears once a month	4	Thoracic part of the spine - centrally, Lumbar-sacral part of the spine - with radiation to one limb	5 (moderate/strong)	temporary	I'm privately receiving treatment from another physiotherapist/osteopath	Partial	Lifting, Thorax twist, Bow of the trunk, Pulling the weight	Lifting, Bow of the trunk, Sitting, Thorax twist, Pulling the weight	YES - 1 time a week	30-50 minut	YES- 1 times a week	30-50 minut											1	0	1	2	1	1	1	0	0	1		8	50
2020-07-05 18:31:03	1969	Man	199	116	30	Kinesitherapy	above 8 h	Yes	10 i więcej lat temu	6-10	The pain appeared and subsided several times in my professional life	2	Lumbar-sacral part of the spine - central	5 (moderate/strong)	temporary	None - I'm not healing		Lifting, Push of the weight	Lifting	YES - 2 time a week	10-30 minut	NO	nie dotyczy											1	0	0	2	1	1	1	1	2	1		10	51
2020-07-05 18:41:54	1976	Man	182	105	20	Kinesitherapy	above 8 h	Yes	7-9 years ago	above 11	The pain appears and disappears once a month	4	Thoracic part of the spine - with radiation, Lumbar-sacral part of the spine - central	5 (moderate/strong)	temporary	I'm privately receiving treatment from another physiotherapist/osteopath	None	Lifting, Thorax twist	Lifting, Thorax twist	YES - 3 time a week	50 minut i więcej	YES- 7 times a week	10-30 minut											0	0	0	2	0	0	1	0	2	0		5	44
2020-07-05 20:15:50	1963	Man	176	76	30	Kinesitherapy	above 8 h	Yes	10 i więcej lat temu	above 11	The pain appears and disappears once a month	4	Lumbar-sacral part of the spine - with radiation to one limb	7 (strong/very strong)	temporary	I'm privately receiving treatment from another physiotherapist/osteopath	Partial	Thorax twist, Bow of the trunk	Lifting	YES - 1 time a week	50 minut i więcej	YES- 1 times a week	50 minut i więcej											1	0	0	4	0	1	1	1	2	1		11	57
2020-07-05 20:22:30	1979	Man	177	78	17	Kinesitherapy	from 6 to 8 h	Yes	7-9 years ago	above 11	The pain appears and disappears once a month	4	Cervical part of the spine - central, Cervical part of the spine - with radiation to one limb	3 (mild/moderate)	No painkillers	None - I treat myself - physiotherapy/osteopathy	Partial	Lifting	Lifting, Sitting	YES - 2 time a week	10-30 minut	YES- 2 times a week	30-50 minut	1	0	1	2	4	2	1	2	2	2											17		41
2020-07-05 20:43:05	1995	Man	176	76	2	Kinesitherapy	below 6 h	Yes	1 year ago	1-5	The pain appeared and subsided several times in my professional life	2	Thoracic part of the spine - centrally, Lumbar-sacral part of the spine - central	3 (mild/moderate)	No painkillers	None - I'm not healing	Partial	Lifting, Pulling the weight	Standing, Bow of the trunk, Pulling the weight	YES - 1 time a week	10-30 minut	YES- 2 times a week	10-30 minut											0	0	0	0	2	1	0	0	0	0		3	25
2020-07-05 20:48:24	1986	Man	185	100	12	Kinesitherapy	from 6 to 8 h	Yes	7-9 years ago	6-10	The pain appeared and subsided several times in my professional life	2	Lumbar-sacral part of the spine - central, Lumbar-sacral part of the spine - with radiation to one limb	4 (moderate)	No painkillers	None - I'm not healing	Partial	Lifting	Standing, Lifting	YES - 2 time a week	50 minut i więcej	NO	nie dotyczy											1	0	0	1	0	1	2	1	0	1		7	34
2020-07-05 20:51:00	1988	Man	188	92	2	Kinesitherapy	from 6 to 8 h	Yes	7-9 years ago	above 11	The pain comes and goes once a week	5	Lumbar-sacral part of the spine - central	3 (mild/moderate)	No painkillers	None - I'm not healing	None	Lifting, Bow of the trunk	Bow of the trunk	NO	nie dotyczy	YES- 5 times a week	50 minut i więcej											1	0	0	1	0	1	1	1	2	1		8	32
2020-07-07 13:35:11	1986	Man	189	88	12	Kinesitherapy	from 6 to 8 h	Yes	4-6 years ago	6-10	The pain appeared and subsided several times in my professional life	2	Lumbar-sacral part of the spine - central	4 (moderate)	temporary	None - I treat myself - physiotherapy/osteopathy	Partial	Elusive	Standing, Lifting, Bow of the trunk, Sitting, Pulling the weight	YES - 2 time a week	30-50 minut	YES- 2 times a week	30-50 minut											2	1	1	1	2	2	1	0	1	1		12	34
2020-07-07 13:37:47	1987	Man	175	81	10	Kinesitherapy	from 6 to 8 h	No	4-6 years ago	1-5	The pain appeared and subsided several times in my professional life	2	Lumbar-sacral part of the spine - central	4 (moderate)	temporary	None - I'm not healing	None	Lifting, Bow of the trunk	Lifting, Pulling the weight	YES - 1 time a week	30-50 minut	TAK- 6 razy w tygodniu	10-30 minut											1	0	0	1	1	0	0	0	0	1		4	33
2020-07-07 13:49:50	1971	Man	172	84	30	Kinesitherapy	from 6 to 8 h	No				0								YES - 2 time a week	10-30 minut	YES- 2 times a week	10-30 minut																							49
2020-07-07 13:55:33	1992	Man	178	89	6	Kinesitherapy	from 6 to 8 h	Yes	4-6 years ago	1-5	The pain appeared and subsided several times in my professional life	2	Lumbar-sacral part of the spine - central	2 (mild)	No painkillers	None - I'm not healing	None	Lifting, Pulling the weight	Lifting, Thorax twist, Pulling the weight	YES - 2 time a week	10-30 minut	YES- 1 times a week	10-30 minut											1	0	0	1	1	1	0	0	0	0		4	28
2020-07-07 14:06:01	1984	Man	175	76	12	Kinesitherapy	above 8 h	Yes	4-6 years ago	6-10	The pain appeared and subsided several times in my professional life	2	Lumbar-sacral part of the spine - central	4 (moderate)	No painkillers	None - I'm not healing	None	Lifting	Lifting	NO	nie dotyczy	YES- 2 times a week	10-30 minut											0	0	0	1	1	0	0	0	0	1		3	36
2020-07-07 14:08:15	1977	Man	179	92	32	Massage	above 8 h	Yes	10 i więcej lat temu	above 11	The pain appears and disappears once a month	4	Thoracic part of the spine - centrally, Thoracic part of the spine - with radiation	5 (moderate/strong)	No painkillers	I'm privately receiving treatment from another physiotherapist/osteopath	Partial	Lifting, Bow of the trunk	Lifting	YES - 1 time a week	10-30 minut	YES- 3 times a week	10-30 minut																							43
2020-07-07 14:11:48	1983	Man	198	112	14	Massage	from 6 to 8 h	Yes	2-3 years ago	1-5	Ból pojawia się i ustępuje raz w roku	3	Cervical part of the spine - central, Cervical part of the spine - with radiation to one limb, Thoracic part of the spine - centrally	3 (mild/moderate)	No painkillers	None - I'm not healing	None	Lifting, Bow of the trunk	Lifting, Bow of the trunk, Pulling the weight	NO	nie dotyczy	YES- 2 times a week	10-30 minut	0	0	1	1	0	0	1	1	0	2											6		37
2020-07-09 08:11:24	1988	Man	180	89	11	Massage	above 8 h	Yes	4-6 years ago	1-5	The pain appeared and subsided several times in my professional life	2	Lumbar-sacral part of the spine - central, Lumbar-sacral part of the spine - with radiation to one limb	6 (strong)	No painkillers	I'm privately receiving treatment from another physiotherapist/osteopath	Partial	Lifting, Pulling the weight	Standing, Lifting, Sitting	YES - 1 time a week	30-50 minut	YES- 3 times a week	30-50 minut											0	0	1	1	1	1	0	0	2	1		7	32
2020-07-09 08:18:18	1990	Man	181	80	6	Massage	from 6 to 8 h	Yes	1 year ago	1-5	The pain appeared and subsided several times in my professional life	2	Cervical part of the spine - central, thoracic part of the spine - central, Lumbar-sacral part of the spine - central	4 (moderate)	No painkillers	None - I treat myself - physiotherapy/osteopathy	None	Lifting, Pulling the weight	Lifting, Bow of the trunk, Sitting	YES - 2 time a week	50 minut i więcej	YES- 3 times a week	50 minut i więcej	1	1	1	1	0	0	0	1	1	0	0	0	0	1	1	1	0	0	0	1	6	4	30
2020-07-09 08:22:35	1969	Man	176	89	25	Kinesitherapy	below 6 h	Yes	10 i więcej lat temu	above 11	The pain comes and goes once a week	5	Lumbar-sacral part of the spine - central, Lumbar-sacral part of the spine - with radiation to one limb	5 (moderate/strong)	Still - small doses	None - I treat myself - physiotherapy/osteopathy	Difficult to work	Elusive	Lifting, Sitting, Pulling the weight	NO	nie dotyczy	YES- 1 times a week	10-30 minut											0	0	0	1	1	1	0	0	0	1		4	51

## Sheet: Arkusz1
8
9
5
5
8
6
4
2
5
1
6
5
1
4
1
6
6
0
7
0
7
4
2
2
0
0
0
8
8
2
6
0
3
6
2
0
0
16
6
9
4
3
1
3
11
2
6
0
3
10
2
2
7
11
2
1
16
14
0
1
0
8
12
0
9
8
3
6
6
3
4
3
18
10
2
5
8
19
9
1
12
11
5
22
4
18
10
5
17
15
1
10
9
5
0
8
5
10
7
2
11
11
10
0
6
5
12
5
9
8
7
5
14
9
11
6
7
12
9
1
5
10
8
9
17
17
7
13
5
9
5
8
5
4
6
0
3
6
0
8
25
0
0
1
2
4
0
2
1
0
0
3
3
0
3
0
7
6
7
11
9
2
4
2
0
14
6
6
0
4
7
3
3
8
1
7
7
5
0
9
22
8
10		5.97949
5
11
3
7
8
12
4
4
3
7
4
4
